# Supplementary material for: N-Myristoytransferase Inhibition Causes Mitochondrial Iron Overload and Parthanatos in TIM17A-Dependent Aggressive Lung Carcinoma
Source: Cancer Res Commun. 2024 Jul 25;4(7):1815–33. doi: 10.1158/2767-9764.CRC-23-0428 (PMC11270646; doi:10.1158/2767-9764.CRC-23-0428)
Supplement: Supplementary Table 1 — MS data of H1792 cells treated with NMTi [file crc-23-0428_supplementary_table_1_suppst1.xlsx]

## Sheet: SUPPLEMENTAL TABLE 1
Protein	Gene	ProteinName	1uM_DDD_1uM_DDD-1	1uM_DDD_1uM_DDD-2	1uM_DDD_1uM_DDD-3	Avg_1uM_DDD	Con_Con-1	Con_Con-2	Con_Con-3	Avg_Con	F.C. 1uM_DDD_vs_Con	Pvalue-1uM_DDD_vs_Con	Adj_pvalue-1uM_DDD_vs_Con	Adj_pvalue-R_1uM_DDD_vs_1uM_DDD
A0AV96	RBM47_HUMAN	RNA-binding protein 47 (RNA-binding motif protein 47)	23.0828	22.4091	23.1393	22.8771	23.162	23.3638	22.7037	23.0765	-0.199434	0.274576	0.333242	0.159607
A0AVF1	IFT56_HUMAN	Intraflagellar transport protein 56 (Tetratricopeptide repeat protein 26, TPR repeat protein 26)	20.576	20.662	20.5661	20.6013	20.6914	20.6671	20.4792	20.6125	-0.0111879	0.443313	0.462751	0.150509
A0AVT1	UBA6_HUMAN	Ubiquitin-like modifier-activating enzyme 6, Ubiquitin-activating enzyme 6, EC 6.2.1.45 (Monocyte protein 4, MOP-4) (Ubiquitin-activating enzyme E1-like protein 2, E1-L2)	25.3883	25.5513	25.5056	25.4817	24.134	24.3022	24.158	24.1981	1.28365	2.83625e-05	0.00075567	0.00284399
A0FGR8	ESYT2_HUMAN	Extended synaptotagmin-2, E-Syt2 (Chr2Syt)	24.0045	23.9046	23.5911	23.8334	23.4033	23.3487	23.8464	23.5328	0.300568	0.104436	0.168335	0.166372
A0JLT2	MED19_HUMAN	Mediator of RNA polymerase II transcription subunit 19 (Lung cancer metastasis-related protein 1) (Mediator complex subunit 19)	24.9502	25.0438	24.4545	24.8162	24.8924	25.193	24.9873	25.0243	-0.208087	0.181911	0.253002	0.116222
A0MZ66	SHOT1_HUMAN	Shootin-1 (Shootin1)	24.8715	24.868	25.0452	24.9282	24.244	24.4694	24.1512	24.2882	0.640034	0.00225255	0.0122438	0.00218531
A1L0T0	HACL2_HUMAN	2-hydroxyacyl-CoA lyase 2, EC 4.1.2.- (Acetolactate synthase-like protein) (IlvB-like protein)	22.6225	23.0377	22.7599	22.8067	23.0309	23.1431	23.5697	23.2479	-0.441201	0.0486225	0.10208	0.0576327
A1X283	SPD2B_HUMAN	SH3 and PX domain-containing protein 2B (Adapter protein HOFI) (Factor for adipocyte differentiation 49) (Tyrosine kinase substrate with four SH3 domains)	22.7283	22.5108	22.695	22.6447	23.0761	23.6401	23.1641	23.2934	-0.648731	0.0129702	0.0404878	0.262675
A2RRP1	NBAS_HUMAN	NBAS subunit of NRZ tethering complex (Neuroblastoma-amplified gene protein) (Neuroblastoma-amplified sequence)	23.4872	23.4414	23.3793	23.4359	22.6301	22.7272	22.1736	22.5103	0.92564	0.00297374	0.0145992	0.0203803
A2RTX5	SYTC2_HUMAN	Threonine--tRNA ligase 2, cytoplasmic, EC 6.1.1.3 (Threonyl-tRNA synthetase, ThrRS) (Threonyl-tRNA synthetase protein 3)	23.8596	23.3799	23.9459	23.7285	22.8572	22.7253	20.4792	22.0205	1.70792	0.0485572	0.10208	0.0293565
A3KMH1	VWA8_HUMAN	von Willebrand factor A domain-containing protein 8 (PEX7-binding protein 2, P7BP2)	20.576	20.662	24.9066	22.0482	20.6914	23.449	20.4792	21.5398	0.508341	0.391138	0.429572	0.404939
A3KN83	SBNO1_HUMAN	Protein strawberry notch homolog 1 (Monocyte protein 3, MOP-3)	23.2477	23.0646	23.1436	23.152	23.1976	23.2239	23.3929	23.2715	-0.119484	0.107027	0.171444	0.012965
A4D1E9	GTPBA_HUMAN	GTP-binding protein 10 (Protein obg homolog 2, ObgH2)	23.4356	23.591	23.4067	23.4778	23.7234	23.3422	23.8158	23.6271	-0.149373	0.196021	0.262229	0.319715
A4D1P6	WDR91_HUMAN	WD repeat-containing protein 91	22.376	20.662	22.2577	21.7653	20.6914	20.6671	20.4792	20.6125	1.15272	0.0535834	0.108733	0.481231
A5PLL7	PDES1_HUMAN	Plasmanylethanolamine desaturase, EC 1.14.19.77 (Plasmanylethanolamine desaturase 1) (Transmembrane protein 189)	23.6014	20.662	20.5661	21.6098	20.6914	20.6671	22.9206	21.4263	0.183487	0.444992	0.464106	0.419353
A5YKK6	CNOT1_HUMAN	CCR4-NOT transcription complex subunit 1 (CCR4-associated factor 1) (Negative regulator of transcription subunit 1 homolog, NOT1H, hNOT1)	23.609	23.5434	23.374	23.5088	23.5993	23.2854	23.1143	23.333	0.175812	0.164564	0.23564	0.302299
A6NDG6	PGP_HUMAN	Glycerol-3-phosphate phosphatase, G3PP, EC 3.1.3.21 (Aspartate-based ubiquitous Mg(2+)-dependent phosphatase, AUM, EC 3.1.3.48) (Phosphoglycolate phosphatase, PGP)	24.2728	24.2901	24.1865	24.2498	24.6571	24.4854	24.4596	24.534	-0.284264	0.00758726	0.0278049	0.0309788
A6NDU8	RIMC1_HUMAN	RAB7A-interacting MON1-CCZ1 complex subunit 1 (UPF0600 protein C5orf51)	23.0461	22.8911	22.7859	22.9077	20.6914	20.6671	20.4792	20.6125	2.29514	1.11195e-05	0.000400491	0.181202
A6NFQ7	DPRX_HUMAN	Divergent paired-related homeobox	20.576	20.662	26.827	22.6883	20.6914	27.7816	28.0676	25.5135	-2.82518	0.212155	0.276716	0.336845
A6NGB9	WIPF3_HUMAN	WAS/WASL-interacting protein family member 3 (Corticosteroids and regional expression protein 16 homolog)	20.576	20.662	20.5661	20.6013	20.6914	20.6671	20.4792	20.6125	-0.0111879	0.443313	0.462751	0.00457166
A6NHL2	TBAL3_HUMAN	Tubulin alpha chain-like 3	23.4809	22.473	20.5661	22.1733	24.1105	23.5427	23.7795	23.8109	-1.63759	0.066529	0.122771	0.265752
A6NHQ2	FBLL1_HUMAN	rRNA/tRNA 2'-O-methyltransferase fibrillarin-like protein 1, EC 2.1.1.- (Protein-glutamine methyltransferase)	26.9714	27.0455	27.0659	27.0276	27.2038	27.1814	26.89	27.0917	-0.064143	0.287287	0.344116	0.0675549
A6NHR9	SMHD1_HUMAN	Structural maintenance of chromosomes flexible hinge domain-containing protein 1, SMC hinge domain-containing protein 1, EC 3.6.1.-	23.6427	23.5406	23.4743	23.5526	23.6678	23.6635	23.2991	23.5435	0.00909118	0.47413	0.483447	0.0505236
A6NIH7	U119B_HUMAN	Protein unc-119 homolog B	21.909	20.662	20.5661	21.0457	21.524	23.1419	21.9385	22.2015	-1.15578	0.0750037	0.132792	0.090367
A6NJ78	MET15_HUMAN	12S rRNA N4-methylcytidine (m4C) methyltransferase, 12S rRNA m4C methyltransferase, EC 2.1.1.- (Methyltransferase 5 domain-containing protein 1) (Methyltransferase-like protein 15)	20.576	22.645	22.7774	21.9994	22.7079	22.373	22.0705	22.3838	-0.384378	0.314575	0.367601	0.467873
A6NKF1	SAC31_HUMAN	SAC3 domain-containing protein 1 (SAC3 homology domain-containing protein 1)	20.576	20.662	20.5661	20.6013	22.4433	20.6671	20.4792	21.1965	-0.595176	0.197956	0.263853	0.189261
A6NKT7	RGPD3_HUMAN	RanBP2-like and GRIP domain-containing protein 3	25.4702	25.158	25.4763	25.3682	25.0063	24.2637	24.8787	24.7162	0.651909	0.0305073	0.0743671	0.0241287
A7E2V4	ZSWM8_HUMAN	Zinc finger SWIM domain-containing protein 8	24.3503	24.1678	23.9479	24.1554	20.6914	20.6671	20.4792	20.6125	3.54283	6.13209e-06	0.000269867	0.200187
A8CG34	P121C_HUMAN	Nuclear envelope pore membrane protein POM 121C (Nuclear pore membrane protein 121-2, POM121-2) (Pore membrane protein of 121 kDa C)	24.3495	24.5008	20.5661	23.1388	24.5959	24.779	25.4809	24.9519	-1.81317	0.120023	0.18736	0.201347
A8MXV4	NUD19_HUMAN	Acyl-coenzyme A diphosphatase NUDT19, EC 3.6.1.- (Nucleoside diphosphate-linked moiety X motif 19, Nudix motif 19)	24.0945	24.1901	24.1477	24.1441	23.8184	24.1432	24.2825	24.0814	0.0627359	0.338888	0.386955	0.00647255
C4AMC7	WASH3_HUMAN	Putative WAS protein family homolog 3 (Protein FAM39DP)	22.6205	22.7136	22.6836	22.6726	22.0823	23.2364	22.9862	22.7683	-0.0956846	0.399488	0.4367	0.418168
C9JLW8	MCRI1_HUMAN	Mapk-regulated corepressor-interacting protein 1 (Granulin-2) (Protein FAM195B)	20.576	20.662	20.5661	20.6013	20.6914	20.6671	20.4792	20.6125	-0.0111879	0.443313	0.462751	0.0128613
E9PAV3	NACAM_HUMAN	Nascent polypeptide-associated complex subunit alpha, muscle-specific form (Alpha-NAC, muscle-specific form, skNAC)	25.6011	25.3414	25.7875	25.5767	26.1144	25.888	25.9753	25.9926	-0.41587	0.0228642	0.0606822	0.157468
E9PRG8	CK098_HUMAN	Uncharacterized protein C11orf98	26.6668	26.6685	26.9227	26.7527	26.8369	26.5357	26.7968	26.7231	0.0295503	0.413768	0.446293	0.0589804
O00115	DNS2A_HUMAN	Deoxyribonuclease-2-alpha, EC 3.1.22.1 (Acid DNase) (Deoxyribonuclease II alpha, DNase II alpha) (Lysosomal DNase II) (R31240_2)	23.6678	22.7203	23.0067	23.1316	20.6914	20.6671	20.4792	20.6125	2.51907	0.000473723	0.00424542	0.0092352
O00116	ADAS_HUMAN	Alkyldihydroxyacetonephosphate synthase, peroxisomal, Alkyl-DHAP synthase, EC 2.5.1.26 (Aging-associated gene 5 protein) (Alkylglycerone-phosphate synthase)	24.911	25.0578	25.0142	24.9943	25.4293	25.5807	25.4919	25.5007	-0.506327	0.000606019	0.0049951	0.00702595
O00139	KIF2A_HUMAN	Kinesin-like protein KIF2A (Kinesin-2, hK2)	24.0593	24.2019	23.923	24.0614	24.5019	24.692	24.7041	24.6327	-0.571279	0.00265509	0.0136181	0.0498453
O00142	KITM_HUMAN	Thymidine kinase 2, mitochondrial, EC 2.7.1.21 (2'-deoxyuridine kinase TK2, EC 2.7.1.74) (Deoxycytidine kinase TK2, EC 2.7.1.-) (Mt-TK)	23.0644	22.9274	22.8485	22.9468	23.2957	22.4799	23.0418	22.9391	0.00765413	0.488481	0.492478	0.0618376
O00148	DX39A_HUMAN	ATP-dependent RNA helicase DDX39A, EC 3.6.4.13 (DEAD box protein 39) (Nuclear RNA helicase URH49)	24.9765	25.1915	25.0267	25.0649	24.7347	24.9059	24.5588	24.7331	0.331778	0.0249539	0.0640988	0.122237
O00151	PDLI1_HUMAN	PDZ and LIM domain protein 1 (C-terminal LIM domain protein 1) (Elfin) (LIM domain protein CLP-36)	24.3189	23.7097	23.7413	23.9233	25.2299	24.2403	23.9763	24.4822	-0.558841	0.131728	0.200706	0.144405
O00154	BACH_HUMAN	Cytosolic acyl coenzyme A thioester hydrolase, EC 3.1.2.2 (Acyl-CoA thioesterase 7) (Brain acyl-CoA hydrolase, BACH, hBACH) (CTE-IIa, CTE-II) (Long chain acyl-CoA thioester hydrolase)	25.5381	25.6674	25.4383	25.5479	26.2716	26.3532	26.0473	26.224	-0.6761	0.00196044	0.0111669	0.105587
O00159	MYO1C_HUMAN	Unconventional myosin-Ic (Myosin I beta, MMI-beta, MMIb)	24.8698	24.9734	24.8727	24.9053	24.4274	24.3829	24.4204	24.4102	0.495097	8.79836e-05	0.00147007	0.0145441
O00161	SNP23_HUMAN	Synaptosomal-associated protein 23, SNAP-23 (Vesicle-membrane fusion protein SNAP-23)	22.4934	20.662	23.0195	22.0583	24.0642	23.4669	22.757	23.4294	-1.37109	0.0825208	0.142119	0.137014
O00170	AIP_HUMAN	AH receptor-interacting protein, AIP (Aryl-hydrocarbon receptor-interacting protein) (HBV X-associated protein 2, XAP-2) (Immunophilin homolog ARA9)	25.4304	24.7735	25.0548	25.0863	25.0806	24.9538	24.9321	24.9888	0.0974192	0.322486	0.37313	0.0573611
O00178	GTPB1_HUMAN	GTP-binding protein 1, G-protein 1, GP-1, GP1	22.9289	22.9843	23.403	23.1054	23.1155	23.6724	23.6735	23.4871	-0.381747	0.0924299	0.154384	0.399097
O00186	STXB3_HUMAN	Syntaxin-binding protein 3 (Platelet Sec1 protein, PSP) (Protein unc-18 homolog 3, Unc18-3) (Protein unc-18 homolog C, Unc-18C)	23.7128	23.2993	23.6317	23.5479	22.8439	23.2332	23.1785	23.0852	0.462745	0.028893	0.0711358	0.0213948
O00203	AP3B1_HUMAN	AP-3 complex subunit beta-1 (Adaptor protein complex AP-3 subunit beta-1) (Adaptor-related protein complex 3 subunit beta-1) (Beta-3A-adaptin) (Clathrin assembly protein complex 3 beta-1 large chain)	24.8568	24.8638	24.9847	24.9018	24.0531	24.1544	24.1185	24.1087	0.7931	5.00065e-05	0.00102863	0.124086
O00220	TR10A_HUMAN	Tumor necrosis factor receptor superfamily member 10A (Death receptor 4) (TNF-related apoptosis-inducing ligand receptor 1, TRAIL receptor 1, TRAIL-R1) (CD antigen CD261)	20.576	22.2532	21.6311	21.4868	22.8822	22.3811	21.3903	22.2178	-0.731082	0.164118	0.235293	0.111066
O00231	PSD11_HUMAN	26S proteasome non-ATPase regulatory subunit 11 (26S proteasome regulatory subunit RPN6) (26S proteasome regulatory subunit S9) (26S proteasome regulatory subunit p44.5)	25.875	26.1224	25.87	25.9558	25.8901	26.0244	25.9169	25.9438	0.0119991	0.451718	0.46874	0.204672
O00232	PSD12_HUMAN	26S proteasome non-ATPase regulatory subunit 12 (26S proteasome regulatory subunit RPN5) (26S proteasome regulatory subunit p55)	25.068	25.1984	25.123	25.1298	25.0245	25.1185	24.8766	25.0065	0.123284	0.0988778	0.16224	0.104923
O00233	PSMD9_HUMAN	26S proteasome non-ATPase regulatory subunit 9 (26S proteasome regulatory subunit p27)	25.7693	24.987	25.3523	25.3695	24.7801	24.7821	24.3502	24.6375	0.732063	0.0261196	0.0660562	0.173412
O00244	ATOX1_HUMAN	Copper transport protein ATOX1 (Metal transport protein ATX1)	24.3115	20.662	23.9583	22.9773	23.4729	23.9397	24.0386	23.817	-0.839764	0.257169	0.318329	0.290927
O00255	MEN1_HUMAN	Menin	20.576	20.662	20.5661	20.6013	25.4699	20.6671	24.5501	23.5623	-2.961	0.0573074	0.111957	0.383139
O00257	CBX4_HUMAN	E3 SUMO-protein ligase CBX4, EC 2.3.2.- (Chromobox protein homolog 4) (Polycomb 2 homolog, Pc2, hPc2)	22.4696	20.662	20.5661	21.2326	20.6914	20.6671	20.4792	20.6125	0.620023	0.187896	0.257285	0.301289
O00264	PGRC1_HUMAN	Membrane-associated progesterone receptor component 1, mPR (Dap1) (IZA)	23.3043	22.867	23.0765	23.0826	23.5017	23.7419	20.4792	22.5743	0.508332	0.32791	0.378075	0.101274
O00267	SPT5H_HUMAN	Transcription elongation factor SPT5, hSPT5 (DRB sensitivity-inducing factor 160 kDa subunit, DSIF p160) (DRB sensitivity-inducing factor large subunit, DSIF large subunit) (Tat-cotransactivator 1 protein, Tat-CT1 protein)	25.4156	25.3082	25.4514	25.3917	24.8263	24.8289	24.5858	24.747	0.644767	0.00106382	0.00744822	0.0155395
O00268	TAF4_HUMAN	Transcription initiation factor TFIID subunit 4 (RNA polymerase II TBP-associated factor subunit C) (TBP-associated factor 4) (Transcription initiation factor TFIID 130 kDa subunit, TAF(II)130, TAFII-130, TAFII130) (Transcription initiation factor TFIID 135 kDa subunit, TAF(II)135, TAFII-135, TAFII135)	20.576	22.139	21.988	21.5676	22.1481	23.1884	22.7508	22.6957	-1.12809	0.0623061	0.117582	0.151374
O00273	DFFA_HUMAN	DNA fragmentation factor subunit alpha (DNA fragmentation factor 45 kDa subunit, DFF-45) (Inhibitor of CAD, ICAD)	20.576	20.662	20.5661	20.6013	22.4405	22.5217	21.2231	22.0618	-1.46043	0.0128124	0.0402501	0.321025
O00291	HIP1_HUMAN	Huntingtin-interacting protein 1, HIP-1 (Huntingtin-interacting protein I, HIP-I)	20.576	21.6653	21.4025	21.2146	22.7156	22.8121	22.8568	22.7949	-1.58026	0.00439889	0.0191708	0.0568644
O00299	CLIC1_HUMAN	Chloride intracellular channel protein 1 (Chloride channel ABP) (Nuclear chloride ion channel 27, NCC27) (Regulatory nuclear chloride ion channel protein, hRNCC)	26.2979	26.0639	26.284	26.2153	26.7003	26.2448	26.7762	26.5738	-0.358481	0.0604263	0.115867	0.189261
O00303	EIF3F_HUMAN	Eukaryotic translation initiation factor 3 subunit F, eIF3f (Deubiquitinating enzyme eIF3f, EC 3.4.19.12) (Eukaryotic translation initiation factor 3 subunit 5) (eIF-3-epsilon) (eIF3 p47)	23.7111	23.1262	23.3534	23.3969	23.0409	23.1266	23.1155	23.0943	0.302556	0.0770167	0.13495	0.149267
O00308	WWP2_HUMAN	NEDD4-like E3 ubiquitin-protein ligase WWP2, EC 2.3.2.26 (Atrophin-1-interacting protein 2, AIP2) (HECT-type E3 ubiquitin transferase WWP2) (WW domain-containing protein 2)	20.576	20.662	20.5661	20.6013	24.2559	24.01	23.5659	23.9439	-3.34256	4.07494e-05	0.000924598	0.189261
O00330	ODPX_HUMAN	Pyruvate dehydrogenase protein X component, mitochondrial (Dihydrolipoamide dehydrogenase-binding protein of pyruvate dehydrogenase complex) (E3-binding protein, E3BP) (Lipoyl-containing pyruvate dehydrogenase complex component X) (proX)	24.7329	24.6831	24.9125	24.7762	24.212	24.3447	23.8115	24.1228	0.653413	0.0100664	0.0341011	0.0764471
O00391	QSOX1_HUMAN	Sulfhydryl oxidase 1, hQSOX, EC 1.8.3.2 (Quiescin Q6)	24.1749	24.3303	24.1849	24.23	20.6914	20.6671	20.4792	20.6125	3.61748	8.597e-07	0.000117707	0.136102
O00399	DCTN6_HUMAN	Dynactin subunit 6 (Dynactin subunit p27) (Protein WS-3)	24.4817	25.081	24.9364	24.8331	24.9254	24.9062	24.8314	24.8877	-0.0546052	0.39003	0.428546	0.39343
O00400	ACATN_HUMAN	Acetyl-coenzyme A transporter 1, AT-1, Acetyl-CoA transporter 1 (Solute carrier family 33 member 1)	23.9823	23.8358	22.746	23.5214	20.6914	22.7917	23.3926	22.2919	1.22951	0.123351	0.190954	0.463973
O00401	WASL_HUMAN	Actin nucleation-promoting factor WASL (Neural Wiskott-Aldrich syndrome protein, N-WASP)	24.2125	23.5114	24.0046	23.9095	24.167	23.9871	23.6635	23.9392	-0.0297187	0.456384	0.47229	0.472001
O00410	IPO5_HUMAN	Importin-5, Imp5 (Importin subunit beta-3) (Karyopherin beta-3) (Ran-binding protein 5, RanBP5)	24.6043	24.1667	24.5349	24.4353	25.4241	25.1551	24.9337	25.171	-0.735684	0.0099969	0.0339591	0.196527
O00411	RPOM_HUMAN	DNA-directed RNA polymerase, mitochondrial, MtRPOL, EC 2.7.7.6	23.096	22.5982	22.3328	22.6757	23.1421	23.0736	23.2236	23.1465	-0.470794	0.0538503	0.108991	0.0330532
O00418	EF2K_HUMAN	Eukaryotic elongation factor 2 kinase, eEF-2 kinase, eEF-2K, EC 2.7.11.20 (Calcium/calmodulin-dependent eukaryotic elongation factor 2 kinase)	23.433	23.0844	22.9854	23.1676	23.6205	23.0006	23.109	23.2434	-0.0757265	0.381431	0.422014	0.387348
O00422	SAP18_HUMAN	Histone deacetylase complex subunit SAP18 (18 kDa Sin3-associated polypeptide) (2HOR0202) (Cell growth-inhibiting gene 38 protein) (Sin3-associated polypeptide p18)	24.5761	24.9575	24.7065	24.7467	24.6857	24.165	24.1933	24.348	0.398711	0.0603104	0.115714	0.365222
O00423	EMAL1_HUMAN	Echinoderm microtubule-associated protein-like 1, EMAP-1, HuEMAP-1	20.576	23.1024	20.5661	21.4148	24.7053	26.2127	20.4792	23.799	-2.38422	0.140248	0.210377	0.326641
O00425	IF2B3_HUMAN	Insulin-like growth factor 2 mRNA-binding protein 3, IGF2 mRNA-binding protein 3, IMP-3 (IGF-II mRNA-binding protein 3) (KH domain-containing protein overexpressed in cancer, hKOC) (VICKZ family member 3)	24.8845	24.5446	24.875	24.768	24.838	25.0289	25.012	24.9597	-0.191621	0.103385	0.167297	0.112186
O00429	DNM1L_HUMAN	Dynamin-1-like protein, EC 3.6.5.5 (Dnm1p/Vps1p-like protein, DVLP) (Dynamin family member proline-rich carboxyl-terminal domain less, Dymple) (Dynamin-like protein) (Dynamin-like protein 4) (Dynamin-like protein IV, HdynIV) (Dynamin-related protein 1)	25.2716	25.5745	25.2942	25.3801	25.1167	25.1133	25.1721	25.134	0.24604	0.0341533	0.0805078	0.0933179
O00442	RTCA_HUMAN	RNA 3'-terminal phosphate cyclase, RNA cyclase, RNA-3'-phosphate cyclase, EC 6.5.1.4 (RNA terminal phosphate cyclase domain-containing protein 1, RTC domain-containing protein 1)	24.2022	24.2432	24.2341	24.2265	24.1269	24.1356	23.811	24.0245	0.202001	0.0667389	0.12302	0.106456
O00443	P3C2A_HUMAN	Phosphatidylinositol 4-phosphate 3-kinase C2 domain-containing subunit alpha, PI3K-C2-alpha, PtdIns-3-kinase C2 subunit alpha, EC 2.7.1.137, EC 2.7.1.153, EC 2.7.1.154 (Phosphoinositide 3-kinase-C2-alpha)	22.736	22.8448	22.7075	22.7628	21.8559	22.0852	22.3715	22.1042	0.658557	0.00656987	0.0252203	0.463842
O00458	IFRD1_HUMAN	Interferon-related developmental regulator 1 (Nerve growth factor-inducible protein PC4)	21.8879	23.0343	21.7048	22.209	21.8847	22.7753	23.1083	22.5894	-0.380478	0.264843	0.325219	0.488933
O00461	GOLI4_HUMAN	Golgi integral membrane protein 4 (Golgi integral membrane protein, cis, GIMPc) (Golgi phosphoprotein 4) (Golgi-localized phosphoprotein of 130 kDa, Golgi phosphoprotein of 130 kDa)	24.0929	24.7085	24.6033	24.4682	24.9623	24.9576	24.8363	24.9187	-0.450492	0.0407693	0.0905189	0.336425
O00468	AGRIN_HUMAN	Agrin [Cleaved into: Agrin N-terminal 110 kDa subunit; Agrin C-terminal 110 kDa subunit; Agrin C-terminal 90 kDa fragment, C90; Agrin C-terminal 22 kDa fragment, C22 ]	24.68	24.6571	24.6929	24.6767	20.6914	20.6671	20.4792	20.6125	4.06415	2.32915e-07	8.53936e-05	0.0221019
O00469	PLOD2_HUMAN	Procollagen-lysine,2-oxoglutarate 5-dioxygenase 2, EC 1.14.11.4 (Lysyl hydroxylase 2, LH2)	23.4157	23.5944	23.7239	23.578	23.6124	23.6334	23.5641	23.6033	-0.0252641	0.398266	0.435654	0.337913
O00471	EXOC5_HUMAN	Exocyst complex component 5 (Exocyst complex component Sec10, hSec10)	22.797	23.2872	22.7377	22.9407	22.9151	22.9183	22.4418	22.7584	0.182283	0.24092	0.303165	0.436383
O00478	BT3A3_HUMAN	Butyrophilin subfamily 3 member A3	22.2428	22.1964	21.7364	22.0585	20.6914	20.6671	20.4792	20.6125	1.446	0.000585056	0.0048695	0.0155395
O00483	NDUA4_HUMAN	Cytochrome c oxidase subunit NDUFA4 (Complex I-MLRQ, CI-MLRQ) (NADH-ubiquinone oxidoreductase MLRQ subunit)	25.7476	25.0027	24.3455	25.0319	25.1601	26.2016	25.9373	25.7663	-0.734423	0.112235	0.177994	0.421161
O00487	PSDE_HUMAN	26S proteasome non-ATPase regulatory subunit 14, EC 3.4.19.- (26S proteasome regulatory subunit RPN11) (26S proteasome-associated PAD1 homolog 1)	24.5837	24.1739	24.2856	24.3477	24.1994	24.1486	24.1202	24.1561	0.191672	0.0992341	0.162662	0.422263
O00488	ZN593_HUMAN	Zinc finger protein 593 (Zinc finger protein T86)	24.8192	24.6626	24.7033	24.7283	24.3286	25.7734	26.1204	25.4074	-0.679109	0.142494	0.212641	0.105078
O00499	BIN1_HUMAN	Myc box-dependent-interacting protein 1 (Amphiphysin II) (Amphiphysin-like protein) (Box-dependent myc-interacting protein 1) (Bridging integrator 1)	24.9446	25.0945	24.9493	24.9961	25.6588	25.3179	25.7064	25.561	-0.564884	0.00640373	0.0248535	0.390367
O00505	IMA4_HUMAN	Importin subunit alpha-4 (Importin alpha Q2, Qip2) (Karyopherin subunit alpha-3) (SRP1-gamma)	24.8514	25.1823	25.108	25.0472	25.5533	25.7303	25.0696	25.4511	-0.403861	0.0711304	0.12777	0.0733564
O00541	PESC_HUMAN	Pescadillo homolog	25.0656	24.9117	24.7118	24.8964	25.1132	24.8077	25.0596	24.9935	-0.097131	0.261773	0.322489	0.0829092
O00560	SDCB1_HUMAN	Syntenin-1 (Melanoma differentiation-associated protein 9, MDA-9) (Pro-TGF-alpha cytoplasmic domain-interacting protein 18, TACIP18) (Scaffold protein Pbp1) (Syndecan-binding protein 1)	24.2664	24.1052	24.1952	24.189	24.556	24.4497	24.234	24.4132	-0.224278	0.0504547	0.104949	0.0272879
O00562	PITM1_HUMAN	Membrane-associated phosphatidylinositol transfer protein 1 (Drosophila retinal degeneration B homolog) (Phosphatidylinositol transfer protein, membrane-associated 1, PITPnm 1) (Pyk2 N-terminal domain-interacting receptor 2, NIR-2)	23.8938	20.662	23.5161	22.6906	22.6769	22.9713	22.1434	22.5972	0.0934194	0.466644	0.479865	0.414448
O00566	MPP10_HUMAN	U3 small nucleolar ribonucleoprotein protein MPP10 (M phase phosphoprotein 10)	24.5935	24.7981	24.7882	24.7266	24.2422	24.2761	24.3835	24.3006	0.42603	0.00286655	0.014202	0.0309788
O00567	NOP56_HUMAN	Nucleolar protein 56 (Nucleolar protein 5A)	25.4096	25.3224	25.1003	25.2774	25.3321	25.5485	25.5159	25.4655	-0.188079	0.0873137	0.14774	0.124086
O00571	DDX3X_HUMAN	ATP-dependent RNA helicase DDX3X, EC 3.6.4.13 (CAP-Rf) (DEAD box protein 3, X-chromosomal) (DEAD box, X isoform, DBX) (Helicase-like protein 2, HLP2)	25.7773	25.8352	25.87	25.8275	25.9504	26.044	25.7856	25.9267	-0.0991551	0.142075	0.212208	0.0791654
O00584	RNT2_HUMAN	Ribonuclease T2, EC 4.6.1.19 (Ribonuclease 6)	20.576	22.6278	20.5661	21.2566	22.6229	20.6671	20.4792	21.2564	0.000235267	0.499909	0.499909	0.470518
O00622	CCN1_HUMAN	CCN family member 1 (Cellular communication network factor 1) (Cysteine-rich angiogenic inducer 61) (Insulin-like growth factor-binding protein 10, IBP-10, IGF-binding protein 10, IGFBP-10) (Protein CYR61) (Protein GIG1)	25.0936	25.0973	25.0548	25.0819	22.3931	22.7373	23.0276	22.7193	2.36257	0.000105786	0.00165175	0.0251653
O00625	PIR_HUMAN	Pirin, EC 1.13.11.24 (Probable quercetin 2,3-dioxygenase PIR, Probable quercetinase)	25.4066	25.5635	25.319	25.4297	26.2867	26.4522	25.7711	26.17	-0.740306	0.0135298	0.041582	0.0687412
O00629	IMA3_HUMAN	Importin subunit alpha-3 (Importin alpha Q1, Qip1) (Karyopherin subunit alpha-4)	25.029	24.8711	25.055	24.985	25.3509	25.421	25.2798	25.3505	-0.365541	0.0032828	0.0156488	0.320041
O00743	PPP6_HUMAN	Serine/threonine-protein phosphatase 6 catalytic subunit, PP6C, EC 3.1.3.16 [Cleaved into: Serine/threonine-protein phosphatase 6 catalytic subunit, N-terminally processed ]	24.8406	24.084	24.5514	24.492	24.2266	24.4348	24.467	24.3761	0.115921	0.322432	0.37313	0.324394
O00754	MA2B1_HUMAN	Lysosomal alpha-mannosidase, Laman, EC 3.2.1.24 (Lysosomal acid alpha-mannosidase) (Mannosidase alpha class 2B member 1) (Mannosidase alpha-B) [Cleaved into: Lysosomal alpha-mannosidase A peptide; Lysosomal alpha-mannosidase B peptide; Lysosomal alpha-mannosidase C peptide; Lysosomal alpha-mannosidase D peptide; Lysosomal alpha-mannosidase E peptide ]	21.8074	20.662	21.3577	21.2757	20.6914	22.1266	21.1182	21.3121	-0.0363768	0.474782	0.483645	0.281087
O00762	UBE2C_HUMAN	Ubiquitin-conjugating enzyme E2 C, EC 2.3.2.23 ((E3-independent) E2 ubiquitin-conjugating enzyme C, EC 2.3.2.24) (E2 ubiquitin-conjugating enzyme C) (UbcH10) (Ubiquitin carrier protein C) (Ubiquitin-protein ligase C)	20.576	20.662	20.5661	20.6013	22.9524	22.7206	23.2091	22.9607	-2.35934	4.09726e-05	0.000924598	0.30911
O00764	PDXK_HUMAN	Pyridoxal kinase, EC 2.7.1.35 (Pyridoxine kinase)	25.663	25.2386	24.532	25.1445	25.1546	24.7893	24.5968	24.8469	0.297634	0.232108	0.295776	0.216651
O00767	SCD_HUMAN	Stearoyl-CoA desaturase, hSCD1, EC 1.14.19.1 (Acyl-CoA desaturase) (Delta(9)-desaturase, Delta-9 desaturase) (Fatty acid desaturase)	23.818	24.2866	23.5038	23.8695	24.3625	24.7542	25.0381	24.7183	-0.848816	0.0237144	0.0619111	0.254258
O14497	ARI1A_HUMAN	AT-rich interactive domain-containing protein 1A, ARID domain-containing protein 1A (B120) (BRG1-associated factor 250, BAF250) (BRG1-associated factor 250a, BAF250A) (Osa homolog 1, hOSA1) (SWI-like protein) (SWI/SNF complex protein p270) (SWI/SNF-related, matrix-associated, actin-dependent regulator of chromatin subfamily F member 1) (hELD)	22.5725	22.8287	22.7692	22.7235	23.6207	23.2185	22.8387	23.2259	-0.502495	0.0515187	0.106247	0.261568
O14530	TXND9_HUMAN	Thioredoxin domain-containing protein 9 (ATP-binding protein associated with cell differentiation) (Protein 1-4)	23.5328	24.152	23.8223	23.8357	24.7889	23.6282	24.5896	24.3355	-0.499814	0.140046	0.210196	0.459363
O14545	TRAD1_HUMAN	TRAF-type zinc finger domain-containing protein 1 (Protein FLN29)	22.8697	20.662	23.213	22.2483	22.9705	23.2115	20.4792	22.2204	0.0278899	0.491167	0.494377	0.105743
O14548	COX7R_HUMAN	Cytochrome c oxidase subunit 7A-related protein, mitochondrial (COX7a-related protein) (Cytochrome c oxidase subunit VIIa-related protein) (EB1)	24.7081	23.9602	23.9818	24.2167	24.0565	24.4838	24.0596	24.2	0.0167208	0.477924	0.485133	0.302166
O14561	ACPM_HUMAN	Acyl carrier protein, mitochondrial, ACP (CI-SDAP) (NADH-ubiquinone oxidoreductase 9.6 kDa subunit)	20.576	20.662	20.5661	20.6013	22.7335	22.5081	20.4792	21.9069	-1.30557	0.0714687	0.128149	0.189261
O14562	UBFD1_HUMAN	Ubiquitin domain-containing protein UBFD1 (Ubiquitin-binding protein homolog)	25.0539	24.5913	25.0045	24.8832	24.2927	23.8633	24.0938	24.0833	0.799963	0.00704882	0.0263409	0.419967
O14569	C56D2_HUMAN	Transmembrane reductase CYB561D2, EC 7.2.1.3 (Cytochrome b561 domain-containing protein 2) (Putative tumor suppressor protein 101F6)	25.4463	25.0514	24.873	25.1236	24.223	20.6671	23.8009	22.897	2.22659	0.060573	0.116037	0.113796
O14576	DC1I1_HUMAN	Cytoplasmic dynein 1 intermediate chain 1 (Cytoplasmic dynein intermediate chain 1) (Dynein intermediate chain 1, cytosolic, DH IC-1)	20.576	20.662	25.7941	22.344	26.1464	20.6671	25.5891	24.1342	-1.7902	0.252814	0.31428	0.232449
O14578	CTRO_HUMAN	Citron Rho-interacting kinase, CRIK, EC 2.7.11.1 (Serine/threonine-protein kinase 21)	20.576	20.662	20.5661	20.6013	22.9336	22.2304	22.473	22.5457	-1.94432	0.000367859	0.00373138	0.189261
O14579	COPE_HUMAN	Coatomer subunit epsilon (Epsilon-coat protein, Epsilon-COP)	23.1608	22.7518	23.1427	23.0184	23.1166	20.6671	23.1509	22.3115	0.706926	0.221946	0.28608	0.00550805
O14617	AP3D1_HUMAN	AP-3 complex subunit delta-1 (AP-3 complex subunit delta) (Adaptor-related protein complex 3 subunit delta-1) (Delta-adaptin)	24.074	24.0274	24.0439	24.0484	23.8173	23.6166	23.6628	23.6989	0.349526	0.00246482	0.0129522	0.0714283
O14639	ABLM1_HUMAN	Actin-binding LIM protein 1, abLIM-1 (Actin-binding LIM protein family member 1) (Actin-binding double zinc finger protein) (LIMAB1) (Limatin)	22.659	22.9536	22.7844	22.799	23.8788	23.6828	24.0945	23.8854	-1.08635	0.000879477	0.00647973	0.056643
O14646	CHD1_HUMAN	Chromodomain-helicase-DNA-binding protein 1, CHD-1, EC 3.6.4.12 (ATP-dependent helicase CHD1)	23.1066	23.1737	22.7113	22.9972	23.9581	23.4612	23.1398	23.5197	-0.522482	0.0668561	0.123144	0.481231
O14653	GOSR2_HUMAN	Golgi SNAP receptor complex member 2 (27 kDa Golgi SNARE protein) (Membrin)	25.0234	25.0685	25.0833	25.0584	23.1568	22.8688	23.5384	23.188	1.87037	0.00032845	0.00349562	0.340121
O14656	TOR1A_HUMAN	Torsin-1A (Dystonia 1 protein) (Torsin ATPase-1A, EC 3.6.4.-) (Torsin family 1 member A)	22.4323	22.4901	21.9016	22.2747	22.8711	22.6855	23.0308	22.8625	-0.587784	0.0251636	0.0643985	0.11815
O14657	TOR1B_HUMAN	Torsin-1B (Torsin ATPase-1B, EC 3.6.4.-) (Torsin family 1 member B)	23.1083	22.8947	20.5661	22.1897	22.0387	20.6671	20.4792	21.0616	1.12808	0.150598	0.221252	0.112186
O14662	STX16_HUMAN	Syntaxin-16, Syn16	22.5936	20.662	22.0371	21.7642	21.8517	20.6671	20.4792	20.9993	0.764928	0.173082	0.243809	0.141146
O14672	ADA10_HUMAN	Disintegrin and metalloproteinase domain-containing protein 10, ADAM 10, EC 3.4.24.81 (CDw156) (Kuzbanian protein homolog) (Mammalian disintegrin-metalloprotease) (CD antigen CD156c)	24.7502	25.0773	24.4326	24.7534	23.8817	24.0813	23.883	23.9487	0.804687	0.00759294	0.0278051	0.0480859
O14681	EI24_HUMAN	Etoposide-induced protein 2.4 homolog (p53-induced gene 8 protein)	23.3078	22.6396	20.5661	22.1711	20.6914	27.1369	20.4792	22.7691	-0.597987	0.405271	0.441144	0.193437
O14727	APAF_HUMAN	Apoptotic protease-activating factor 1, APAF-1	20.576	21.7877	21.6927	21.3521	22.6605	20.6671	22.0413	21.7896	-0.437503	0.28449	0.341435	0.104667
O14734	ACOT8_HUMAN	Acyl-coenzyme A thioesterase 8, Acyl-CoA thioesterase 8, EC 3.1.2.1, EC 3.1.2.11, EC 3.1.2.2, EC 3.1.2.3, EC 3.1.2.5 (Choloyl-coenzyme A thioesterase, EC 3.1.2.27) (HIV-Nef-associated acyl-CoA thioesterase) (Peroxisomal acyl-CoA thioesterase 2, PTE-2) (Peroxisomal acyl-coenzyme A thioester hydrolase 1, PTE-1) (Peroxisomal long-chain acyl-CoA thioesterase 1) (Thioesterase II, hACTE-III, hACTEIII, …	23.3346	23.304	23.1614	23.2666	20.6914	20.6671	20.4792	20.6125	2.6541	3.2397e-06	0.000195331	0.211414
O14735	CDIPT_HUMAN	CDP-diacylglycerol--inositol 3-phosphatidyltransferase, EC 2.7.8.11 (Phosphatidylinositol synthase, PI synthase, PtdIns synthase)	22.5443	22.1704	21.6945	22.1364	21.2407	21.4498	22.1939	21.6281	0.508241	0.125843	0.193631	0.314506
O14737	PDCD5_HUMAN	Programmed cell death protein 5 (TF-1 cell apoptosis-related protein 19, Protein TFAR19)	24.1689	23.6596	23.6098	23.8128	24.076	24.0051	23.7683	23.9498	-0.137001	0.266866	0.326884	0.128914
O14744	ANM5_HUMAN	Protein arginine N-methyltransferase 5, PRMT5, EC 2.1.1.320 (72 kDa ICln-binding protein) (Histone-arginine N-methyltransferase PRMT5) (Jak-binding protein 1) (Shk1 kinase-binding protein 1 homolog, SKB1 homolog, SKB1Hs) [Cleaved into: Protein arginine N-methyltransferase 5, N-terminally processed ]	24.948	24.9978	24.8954	24.9471	25.2338	25.1346	24.9161	25.0948	-0.147775	0.10376	0.167518	0.452122
O14757	CHK1_HUMAN	Serine/threonine-protein kinase Chk1, EC 2.7.11.1 (CHK1 checkpoint homolog) (Cell cycle checkpoint kinase) (Checkpoint kinase-1)	20.576	20.662	20.5661	20.6013	20.6914	22.0997	22.7362	21.8424	-1.24108	0.0547399	0.109506	0.189261
O14772	FPGT_HUMAN	Fucose-1-phosphate guanylyltransferase, EC 2.7.7.30 (GDP-L-fucose diphosphorylase) (GDP-L-fucose pyrophosphorylase)	22.2237	22.8894	22.0935	22.4022	20.6914	20.6671	20.4792	20.6125	1.78966	0.00109253	0.00756078	0.015478
O14773	TPP1_HUMAN	Tripeptidyl-peptidase 1, TPP-1, EC 3.4.14.9 (Cell growth-inhibiting gene 1 protein) (Lysosomal pepstatin-insensitive protease, LPIC) (Tripeptidyl aminopeptidase) (Tripeptidyl-peptidase I, TPP-I)	23.6108	23.1846	23.4817	23.4257	20.6914	20.6671	20.4792	20.6125	2.81317	1.96273e-05	0.000579299	0.287577
O14776	TCRG1_HUMAN	Transcription elongation regulator 1 (TATA box-binding protein-associated factor 2S) (Transcription factor CA150)	25.0937	25.2185	25.2012	25.1711	25.0605	25.1569	25.2902	25.1692	0.00195979	0.490481	0.493888	0.00914308
O14777	NDC80_HUMAN	Kinetochore protein NDC80 homolog (Highly expressed in cancer protein) (Kinetochore protein Hec1, HsHec1) (Kinetochore-associated protein 2) (Retinoblastoma-associated protein HEC)	20.576	20.662	20.5661	20.6013	23.9615	23.8243	23.7275	23.8378	-3.23644	8.35122e-07	0.000117707	0.411667
O14802	RPC1_HUMAN	DNA-directed RNA polymerase III subunit RPC1, RNA polymerase III subunit C1, EC 2.7.7.6 (DNA-directed RNA polymerase III largest subunit) (DNA-directed RNA polymerase III subunit A) (RNA polymerase III 155 kDa subunit, RPC155) (RNA polymerase III subunit C160)	22.9538	22.8667	22.3632	22.7279	22.0782	21.9457	21.8529	21.9589	0.768972	0.00850498	0.0300294	0.332232
O14818	PSA7_HUMAN	Proteasome subunit alpha type-7 (Proteasome subunit RC6-1) (Proteasome subunit XAPC7)	26.463	26.5217	26.5347	26.5065	26.5201	26.4448	26.301	26.422	0.0844748	0.140834	0.210931	0.208599
O14828	SCAM3_HUMAN	Secretory carrier-associated membrane protein 3, Secretory carrier membrane protein 3	25.8894	25.861	25.8071	25.8525	25.1019	25.268	25.1805	25.1835	0.66902	0.000119355	0.00176666	0.0163957
O14832	PAHX_HUMAN	Phytanoyl-CoA dioxygenase, peroxisomal, EC 1.14.11.18 (Phytanic acid oxidase) (Phytanoyl-CoA alpha-hydroxylase, PhyH)	23.1033	23.5865	23.8388	23.5095	20.6914	20.6671	20.4792	20.6125	2.89699	0.000106631	0.001658	0.0793903
O14841	OPLA_HUMAN	5-oxoprolinase, EC 3.5.2.9 (5-oxo-L-prolinase, 5-OPase) (Pyroglutamase)	22.9121	23.2183	22.4923	22.8742	22.3301	22.5911	22.9264	22.6159	0.258346	0.198117	0.263853	0.120375
O14880	MGST3_HUMAN	Microsomal glutathione S-transferase 3, Microsomal GST-3 (Glutathione peroxidase MGST3, EC 1.11.1.-) (LTC4 synthase MGST3, EC 4.4.1.20) (Microsomal glutathione S-transferase III, Microsomal GST-III)	24.2795	23.7492	23.3316	23.7868	24.6511	24.4821	25.1095	24.7476	-0.960816	0.0222313	0.0594804	0.0627321
O14907	TX1B3_HUMAN	Tax1-binding protein 3 (Glutaminase-interacting protein 3) (Tax interaction protein 1, TIP-1) (Tax-interacting protein 1)	24.0469	23.0635	22.9536	23.3547	23.8636	23.3516	24.1757	23.797	-0.442311	0.177131	0.247893	0.12736
O14908	GIPC1_HUMAN	PDZ domain-containing protein GIPC1 (GAIP C-terminus-interacting protein) (RGS-GAIP-interacting protein) (RGS19-interacting protein 1) (Synectin) (Tax interaction protein 2, TIP-2)	22.6124	23.0391	20.5661	22.0725	23.5052	23.5565	23.3093	23.457	-1.38452	0.072671	0.129781	0.184176
O14925	TIM23_HUMAN	Mitochondrial import inner membrane translocase subunit Tim23	22.7706	22.3508	22.0247	22.382	23.1261	24.2165	24.506	23.9495	-1.5675	0.0147091	0.0441006	0.0747695
O14929	HAT1_HUMAN	Histone acetyltransferase type B catalytic subunit, EC 2.3.1.48 (Histone acetyltransferase 1)	25.2425	25.1512	25.3943	25.2627	25.8857	26.2522	25.6813	25.9397	-0.677064	0.0101337	0.0342585	0.0793514
O14933	UB2L6_HUMAN	Ubiquitin/ISG15-conjugating enzyme E2 L6, EC 2.3.2.23 (E2 ubiquitin-conjugating enzyme L6) (Retinoic acid-induced gene B protein, RIG-B) (UbcH8) (Ubiquitin carrier protein L6) (Ubiquitin-protein ligase L6)	23.2263	20.662	23.6132	22.5005	22.0296	22.2502	23.4693	22.583	-0.0825587	0.46994	0.48118	0.108232
O14936	CSKP_HUMAN	Peripheral plasma membrane protein CASK, hCASK, EC 2.7.11.1 (Calcium/calmodulin-dependent serine protein kinase) (Protein lin-2 homolog)	24.0382	23.7957	23.5341	23.7893	23.671	23.5539	23.3925	23.5391	0.250222	0.103625	0.167438	0.319511
O14949	QCR8_HUMAN	Cytochrome b-c1 complex subunit 8 (Complex III subunit 8) (Complex III subunit VIII) (Ubiquinol-cytochrome c reductase complex 9.5 kDa protein) (Ubiquinol-cytochrome c reductase complex ubiquinone-binding protein QP-C)	23.3271	24.5068	24.0838	23.9726	25.4152	25.5145	25.4555	25.4617	-1.48915	0.00631953	0.0246822	0.343254
O14957	QCR10_HUMAN	Cytochrome b-c1 complex subunit 10 (Complex III subunit 10) (Complex III subunit XI) (Ubiquinol-cytochrome c reductase complex 6.4 kDa protein)	21.6389	22.3843	22.037	22.0201	22.3325	22.1985	22.8175	22.4495	-0.429433	0.103714	0.167499	0.333348
O14964	HGS_HUMAN	Hepatocyte growth factor-regulated tyrosine kinase substrate (Hrs) (Protein pp110)	24.8205	24.7035	24.9911	24.8384	25.1293	24.9754	24.7624	24.9557	-0.117312	0.217307	0.281648	0.132423
O14965	AURKA_HUMAN	Aurora kinase A, EC 2.7.11.1 (Aurora 2) (Aurora/IPL1-related kinase 1, ARK-1, Aurora-related kinase 1, hARK1) (Breast tumor-amplified kinase) (Serine/threonine-protein kinase 15) (Serine/threonine-protein kinase 6) (Serine/threonine-protein kinase aurora-A)	20.576	20.662	20.5661	20.6013	23.3439	23.4178	23.3864	23.3827	-2.78133	9.63084e-08	6.78148e-05	0.00203845
O14966	RAB7L_HUMAN	Ras-related protein Rab-7L1 (Rab-7-like protein 1) (Ras-related protein Rab-29)	20.576	20.662	20.5661	20.6013	20.6914	21.2949	20.4792	20.8218	-0.22046	0.210614	0.275043	0.300898
O14972	VP26C_HUMAN	Vacuolar protein sorting-associated protein 26C (Down syndrome critical region protein 3) (Down syndrome critical region protein A)	22.9071	23.1442	23.0594	23.0369	21.7885	20.6671	22.2987	21.5848	1.45214	0.0203168	0.0558689	0.0429119
O14974	MYPT1_HUMAN	Protein phosphatase 1 regulatory subunit 12A (Myosin phosphatase-targeting subunit 1, Myosin phosphatase target subunit 1) (Protein phosphatase myosin-binding subunit)	24.3478	24.6095	24.6075	24.5216	24.2368	24.3258	24.2219	24.2615	0.260077	0.024319	0.0628571	0.145182
O14976	GAK_HUMAN	Cyclin-G-associated kinase, EC 2.7.11.1	23.6788	23.5127	23.6094	23.6003	22.3094	22.0476	21.7121	22.023	1.57726	0.000461979	0.0041971	0.0101903
O14979	HNRDL_HUMAN	Heterogeneous nuclear ribonucleoprotein D-like, hnRNP D-like, hnRNP DL (AU-rich element RNA-binding factor) (JKT41-binding protein) (Protein laAUF1)	23.8486	23.3513	23.6806	23.6268	23.9192	23.9551	23.89	23.9215	-0.294617	0.0580112	0.112707	0.369788
O14980	XPO1_HUMAN	Exportin-1, Exp1 (Chromosome region maintenance 1 protein homolog)	24.1327	24.2184	24.179	24.1767	24.523	24.4586	24.4222	24.4679	-0.29122	0.000818344	0.00619173	0.0505972
O14981	BTAF1_HUMAN	TATA-binding protein-associated factor 172, EC 3.6.4.- (ATP-dependent helicase BTAF1) (B-TFIID transcription factor-associated 170 kDa subunit) (TAF(II)170) (TBP-associated factor 172, TAF-172)	23.4892	23.299	23.5111	23.4331	23.074	22.9678	23.095	23.0456	0.387501	0.00383078	0.0174153	0.0611754
O15013	ARHGA_HUMAN	Rho guanine nucleotide exchange factor 10	24.4189	24.3262	24.3128	24.3526	23.8793	23.5186	23.6007	23.6662	0.686444	0.00192298	0.0110342	0.305717
O15014	ZN609_HUMAN	Zinc finger protein 609	20.576	22.0042	20.5661	21.0488	22.1505	20.6671	22.9469	21.9215	-0.872754	0.173914	0.244502	0.374002
O15020	SPTN2_HUMAN	Spectrin beta chain, non-erythrocytic 2 (Beta-III spectrin) (Spinocerebellar ataxia 5 protein)	22.8794	22.954	22.9597	22.9311	23.8308	23.5494	23.6827	23.6876	-0.756587	0.000446084	0.00410981	0.0224221
O15027	SC16A_HUMAN	Protein transport protein Sec16A (SEC16 homolog A, p250)	24.499	24.8234	25.0172	24.7799	22.9507	22.9462	22.8264	22.9078	1.87209	0.000140129	0.00191216	0.0239982
O15031	PLXB2_HUMAN	Plexin-B2 (MM1)	23.7395	23.1684	23.3799	23.4292	23.0872	21.9925	22.655	22.5782	0.851026	0.0384739	0.0870698	0.0202492
O15042	SR140_HUMAN	U2 snRNP-associated SURP motif-containing protein (140 kDa Ser/Arg-rich domain protein) (U2-associated protein SR140)	24.7887	24.9316	24.7313	24.8172	25.4218	25.4579	25.3667	25.4155	-0.598276	0.000391226	0.00383036	0.220579
O15047	SET1A_HUMAN	Histone-lysine N-methyltransferase SETD1A, EC 2.1.1.364 (Lysine N-methyltransferase 2F) (SET domain-containing protein 1A, hSET1A) (Set1/Ash2 histone methyltransferase complex subunit SET1)	24.3644	24.5882	20.5661	23.1729	24.4762	20.6671	20.4792	21.8741	1.29874	0.259995	0.32102	0.271681
O15056	SYNJ2_HUMAN	Synaptojanin-2, EC 3.1.3.36 (Synaptic inositol 1,4,5-trisphosphate 5-phosphatase 2)	22.0081	21.9311	21.8683	21.9358	23.5135	23.2772	22.8854	23.2254	-1.28954	0.00117245	0.00795529	0.044424
O15061	SYNEM_HUMAN	Synemin (Desmuslin)	24.0105	23.5851	23.938	23.8445	24.0545	24.0151	24.0104	24.0267	-0.182146	0.120058	0.18736	0.00922116
O15066	KIF3B_HUMAN	Kinesin-like protein KIF3B (HH0048) (Microtubule plus end-directed kinesin motor 3B) [Cleaved into: Kinesin-like protein KIF3B, N-terminally processed ]	23.3167	24.1705	23.8303	23.7725	23.7832	24.1083	23.6474	23.8463	-0.0737839	0.403699	0.440131	0.372004
O15067	PUR4_HUMAN	Phosphoribosylformylglycinamidine synthase, FGAM synthase, FGAMS, EC 6.3.5.3 (Formylglycinamide ribonucleotide amidotransferase, FGAR amidotransferase, FGAR-AT) (Formylglycinamide ribotide amidotransferase) (Phosphoribosylformylglycineamide amidotransferase)	25.0948	25.0576	25.19	25.1141	25.6988	25.5213	25.4476	25.5559	-0.441779	0.00317586	0.0152571	0.202385
O15075	DCLK1_HUMAN	Serine/threonine-protein kinase DCLK1, EC 2.7.11.1 (Doublecortin domain-containing protein 3A) (Doublecortin-like and CAM kinase-like 1) (Doublecortin-like kinase 1)	23.2026	23.0643	22.5733	22.9467	24.3189	24.4421	24.2322	24.3311	-1.38433	0.00115206	0.00787589	0.0340745
O15078	CE290_HUMAN	Centrosomal protein of 290 kDa, Cep290 (Bardet-Biedl syndrome 14 protein) (Cancer/testis antigen 87, CT87) (Nephrocystin-6) (Tumor antigen se2-2)	25.7717	20.662	20.5661	22.3333	20.6914	20.6671	20.4792	20.6125	1.72074	0.186954	0.256991	0.476073
O15084	ANR28_HUMAN	Serine/threonine-protein phosphatase 6 regulatory ankyrin repeat subunit A, PP6-ARS-A, Serine/threonine-protein phosphatase 6 regulatory subunit ARS-A (Ankyrin repeat domain-containing protein 28) (Phosphatase interactor targeting protein hnRNP K, PITK)	22.5089	22.4662	22.7499	22.575	23.4659	22.6905	22.9291	23.0285	-0.453472	0.0693597	0.126128	0.178034
O15091	MRPP3_HUMAN	Mitochondrial ribonuclease P catalytic subunit, EC 3.1.26.5 (Mitochondrial ribonuclease P protein 3, Mitochondrial RNase P protein 3) (Protein only RNase P catalytic subunit)	22.5527	22.1931	22.2062	22.3173	23.0379	22.9909	23.2597	23.0962	-0.778859	0.00282869	0.014141	0.0130772
O15111	IKKA_HUMAN	Inhibitor of nuclear factor kappa-B kinase subunit alpha, I-kappa-B kinase alpha, IKK-A, IKK-alpha, IkBKA, IkappaB kinase, EC 2.7.11.10 (Conserved helix-loop-helix ubiquitous kinase) (I-kappa-B kinase 1, IKK1) (Nuclear factor NF-kappa-B inhibitor kinase alpha, NFKBIKA) (Transcription factor 16, TCF-16)	21.8463	22.091	21.8579	21.9317	22.2157	20.6671	21.5899	21.4909	0.440828	0.194585	0.261474	0.0137275
O15118	NPC1_HUMAN	NPC intracellular cholesterol transporter 1 (Niemann-Pick C1 protein)	22.9396	22.5614	22.6306	22.7105	22.9745	22.9228	23.952	23.2831	-0.572578	0.090742	0.151977	0.402841
O15121	DEGS1_HUMAN	Sphingolipid delta(4)-desaturase DES1, EC 1.14.19.17 (Cell migration-inducing gene 15 protein) (Degenerative spermatocyte homolog 1) (Dihydroceramide desaturase-1) (Membrane lipid desaturase) (Retinol isomerase, EC 5.2.1.-)	20.576	20.662	20.5661	20.6013	24.1169	23.057	23.6407	23.6049	-3.00352	0.00030968	0.00334008	0.144999
O15126	SCAM1_HUMAN	Secretory carrier-associated membrane protein 1, Secretory carrier membrane protein 1	24.5567	24.1478	24.5227	24.4091	23.9901	23.9639	23.9626	23.9722	0.436864	0.0145959	0.0438945	0.152373
O15127	SCAM2_HUMAN	Secretory carrier-associated membrane protein 2, Secretory carrier membrane protein 2	26.2708	25.8585	25.9758	26.0351	25.6945	25.3231	25.7464	25.588	0.44705	0.0345549	0.0811421	0.410895
O15143	ARC1B_HUMAN	Actin-related protein 2/3 complex subunit 1B (Arp2/3 complex 41 kDa subunit) (p41-ARC)	25.7018	25.8122	25.7363	25.7501	26.018	25.9278	25.8495	25.9318	-0.18169	0.0181078	0.0514724	0.0175623
O15144	ARPC2_HUMAN	Actin-related protein 2/3 complex subunit 2 (Arp2/3 complex 34 kDa subunit, p34-ARC)	26.3255	26.5445	26.3269	26.399	26.4573	26.4234	26.3815	26.4207	-0.0217616	0.394433	0.432612	0.254242
O15145	ARPC3_HUMAN	Actin-related protein 2/3 complex subunit 3 (Arp2/3 complex 21 kDa subunit, p21-ARC)	27.5299	27.3916	27.5695	27.497	27.5665	27.752	27.7666	27.695	-0.197976	0.0389479	0.0877421	0.162155
O15155	BET1_HUMAN	BET1 homolog, hBET1 (Golgi vesicular membrane-trafficking protein p18)	24.5401	25.4946	24.7119	24.9155	24.2796	24.3103	25.0861	24.5587	0.356855	0.208628	0.273491	0.0679375
O15160	RPAC1_HUMAN	DNA-directed RNA polymerases I and III subunit RPAC1, DNA-directed RNA polymerase I subunit C, RNA polymerases I and III subunit AC1 (AC40) (DNA-directed RNA polymerases I and III 40 kDa polypeptide, RPA40) (RPA39) (RPC40)	23.7522	23.1685	22.8367	23.2525	23.699	23.3677	23.7427	23.6031	-0.35067	0.148443	0.219195	0.10502
O15164	TIF1A_HUMAN	Transcription intermediary factor 1-alpha, TIF1-alpha, EC 2.3.2.27 (E3 ubiquitin-protein ligase TRIM24) (RING finger protein 82) (RING-type E3 ubiquitin transferase TIF1-alpha) (Tripartite motif-containing protein 24)	24.1308	24.6808	23.8893	24.2336	23.9785	24.151	23.8586	23.996	0.237615	0.197101	0.263101	0.206839
O15173	PGRC2_HUMAN	Membrane-associated progesterone receptor component 2 (Progesterone membrane-binding protein) (Steroid receptor protein DG6)	23.9835	23.9687	23.4853	23.8125	23.3618	23.5324	24.2222	23.7055	0.107029	0.373565	0.415644	0.435551
O15212	PFD6_HUMAN	Prefoldin subunit 6 (Protein Ke2)	23.1403	22.5203	22.7955	22.8187	22.7539	22.59	22.7715	22.7051	0.113558	0.289611	0.345639	0.331464
O15213	WDR46_HUMAN	WD repeat-containing protein 46 (WD repeat-containing protein BING4)	24.1076	24.3862	23.8864	24.1267	24.3374	24.4818	24.7337	24.5176	-0.390889	0.0512477	0.105887	0.0821328
O15226	NKRF_HUMAN	NF-kappa-B-repressing factor, NFkB-repressing factor, NRF (Protein ITBA4)	23.1619	23.0164	22.5081	22.8955	23.7245	23.565	23.8137	23.7011	-0.805622	0.00942017	0.032561	0.0287532
O15228	GNPAT_HUMAN	Dihydroxyacetone phosphate acyltransferase, DAP-AT, DHAP-AT, EC 2.3.1.42 (Acyl-CoA:dihydroxyacetonephosphateacyltransferase) (Glycerone-phosphate O-acyltransferase)	21.8546	22.3578	22.6724	22.2949	22.3628	23.4236	23.2054	22.9973	-0.702361	0.0776279	0.135567	0.181842
O15234	CASC3_HUMAN	Protein CASC3 (Cancer susceptibility candidate gene 3 protein) (Metastatic lymph node gene 51 protein, MLN 51) (Protein barentsz, Btz)	24.0452	23.6406	20.5661	22.7506	24.4801	20.6671	20.4792	21.8754	0.875193	0.317355	0.369799	0.478425
O15235	RT12_HUMAN	28S ribosomal protein S12, mitochondrial, MRP-S12, S12mt (MT-RPS12) (Mitochondrial small ribosomal subunit protein uS12m)	25.1575	24.8441	24.8958	24.9658	25.3573	25.2933	25.1324	25.261	-0.295222	0.0331996	0.0790535	0.346179
O15254	ACOX3_HUMAN	Peroxisomal acyl-coenzyme A oxidase 3, EC 1.3.3.6 (Branched-chain acyl-CoA oxidase, BRCACox) (Pristanoyl-CoA oxidase)	22.6647	22.4886	22.5879	22.5804	21.7304	21.5468	22.1796	21.819	0.761478	0.00869817	0.0305479	0.0462503
O15258	RER1_HUMAN	Protein RER1	27.2121	27.2045	27.0948	27.1705	25.7681	25.9596	26.5068	26.0782	1.09231	0.00412601	0.0183548	0.00255694
O15260	SURF4_HUMAN	Surfeit locus protein 4	24.622	24.3454	24.9345	24.6339	23.4927	23.6187	24.2473	23.7862	0.847719	0.0213025	0.0576854	0.428744
O15269	SPTC1_HUMAN	Serine palmitoyltransferase 1, EC 2.3.1.50 (Long chain base biosynthesis protein 1, LCB 1) (Serine-palmitoyl-CoA transferase 1, SPT 1, SPT1)	25.1133	24.656	24.7242	24.8312	23.382	23.8479	23.62	23.6167	1.21452	0.00172131	0.0103185	0.111551
O15270	SPTC2_HUMAN	Serine palmitoyltransferase 2, EC 2.3.1.50 (Long chain base biosynthesis protein 2, LCB 2) (Long chain base biosynthesis protein 2a, LCB2a) (Serine-palmitoyl-CoA transferase 2, SPT 2)	23.6887	23.1057	23.1792	23.3245	22.6774	22.9991	22.7775	22.818	0.506491	0.0351156	0.0817981	0.237037
O15294	OGT1_HUMAN	UDP-N-acetylglucosamine--peptide N-acetylglucosaminyltransferase 110 kDa subunit, EC 2.4.1.255 (O-GlcNAc transferase subunit p110) (O-linked N-acetylglucosamine transferase 110 kDa subunit, OGT)	23.4518	23.2298	22.9076	23.1964	23.8327	23.9393	23.387	23.7197	-0.523262	0.0433066	0.0945761	0.131028
O15305	PMM2_HUMAN	Phosphomannomutase 2, PMM 2, EC 5.4.2.8	24.9403	25.1623	25.0435	25.0487	24.3563	24.4505	24.803	24.5366	0.512132	0.0135507	0.0415886	0.066949
O15320	MIA2_HUMAN	Melanoma inhibitory activity protein 2, MIA protein 2 (CTAGE family member 5 ER export factor) (Cutaneous T-cell lymphoma-associated antigen 5) (Meningioma-expressed antigen 6/11)	20.576	20.662	23.9721	21.7367	20.6914	20.6671	20.4792	20.6125	1.12416	0.186153	0.256616	0.389984
O15321	TM9S1_HUMAN	Transmembrane 9 superfamily member 1 (MP70 protein family member, hMP70)	20.576	20.662	21.277	20.8383	24.5652	22.6479	22.6406	23.2846	-2.44626	0.0112608	0.0367394	0.00932854
O15344	TRI18_HUMAN	E3 ubiquitin-protein ligase Midline-1, EC 2.3.2.27 (Midin) (Putative transcription factor XPRF) (RING finger protein 59) (RING finger protein Midline-1) (RING-type E3 ubiquitin transferase Midline-1) (Tripartite motif-containing protein 18)	25.2958	25.2078	25.0694	25.191	25.5805	25.6269	25.5555	25.5876	-0.396624	0.00228839	0.0123543	0.0248394
O15347	HMGB3_HUMAN	High mobility group protein B3 (High mobility group protein 2a, HMG-2a) (High mobility group protein 4, HMG-4)	25.1636	25.418	25.0724	25.218	26.204	26.4371	26.5542	26.3984	-1.18042	0.000634258	0.00513343	0.105653
O15355	PPM1G_HUMAN	Protein phosphatase 1G, EC 3.1.3.16 (Protein phosphatase 1C) (Protein phosphatase 2C isoform gamma, PP2C-gamma) (Protein phosphatase magnesium-dependent 1 gamma)	23.3552	23.1591	24.1606	23.5583	23.6196	24.1326	23.7441	23.8321	-0.273825	0.234803	0.297747	0.193264
O15357	SHIP2_HUMAN	Phosphatidylinositol 3,4,5-trisphosphate 5-phosphatase 2, EC 3.1.3.86 (Inositol polyphosphate phosphatase-like protein 1, INPPL-1) (Protein 51C) (SH2 domain-containing inositol 5'-phosphatase 2, SH2 domain-containing inositol phosphatase 2, SHIP-2)	23.211	22.9597	23.0879	23.0862	21.8825	22.1188	21.4778	21.8264	1.25982	0.00164555	0.0100011	0.0114493
O15371	EIF3D_HUMAN	Eukaryotic translation initiation factor 3 subunit D, eIF3d (Eukaryotic translation initiation factor 3 subunit 7) (eIF-3-zeta) (eIF3 p66)	25.4916	25.5747	25.6	25.5555	26.182	26.2796	26.1186	26.1934	-0.637936	0.000183038	0.00227253	0.0145441
O15372	EIF3H_HUMAN	Eukaryotic translation initiation factor 3 subunit H, eIF3h (Eukaryotic translation initiation factor 3 subunit 3) (eIF-3-gamma) (eIF3 p40 subunit)	24.9736	24.9859	24.9245	24.9613	25.6446	25.5777	25.2499	25.4907	-0.529411	0.00637374	0.0247957	0.278142
O15381	NVL_HUMAN	Nuclear valosin-containing protein-like, NVLp, Nuclear VCP-like protein	22.5953	23.3805	23.036	23.0039	22.6617	22.8873	22.761	22.77	0.233902	0.189257	0.258479	0.134604
O15382	BCAT2_HUMAN	Branched-chain-amino-acid aminotransferase, mitochondrial, BCAT(m), EC 2.6.1.42 (Placental protein 18, PP18)	24.3305	24.6034	24.457	24.4636	24.2794	24.3402	23.9093	24.1763	0.287322	0.0696758	0.126355	0.385605
O15397	IPO8_HUMAN	Importin-8, Imp8 (Ran-binding protein 8, RanBP8)	22.9481	23.6435	23.1217	23.2377	23.6258	23.6607	23.0933	23.4599	-0.222178	0.234582	0.297747	0.125327
O15400	STX7_HUMAN	Syntaxin-7	24.9568	25.271	24.8296	25.0191	24.9598	24.9311	25.2716	25.0542	-0.0350549	0.423599	0.454167	0.125106
O15431	COPT1_HUMAN	High affinity copper uptake protein 1 (Copper transporter 1, hCTR1) (Solute carrier family 31 member 1)	26.3262	25.8916	25.5069	25.9082	20.6914	20.6671	20.4792	20.6125	5.2957	1.37617e-05	0.000461437	0.0504475
O15438	MRP3_HUMAN	ATP-binding cassette sub-family C member 3, EC 7.6.2.-, EC 7.6.2.2, EC 7.6.2.3 (Canalicular multispecific organic anion transporter 2) (Multi-specific organic anion transporter D, MOAT-D) (Multidrug resistance-associated protein 3)	20.576	20.662	20.5661	20.6013	20.6914	20.6671	24.5223	21.9602	-1.35889	0.174357	0.245054	0.00162307
O15439	MRP4_HUMAN	ATP-binding cassette sub-family C member 4, EC 7.6.2.-, EC 7.6.2.2, EC 7.6.2.3 (MRP/cMOAT-related ABC transporter) (Multi-specific organic anion transporter B, MOAT-B) (Multidrug resistance-associated protein 4)	20.7894	21.7861	21.1498	21.2418	21.1072	20.6671	21.3007	21.025	0.216797	0.2827	0.340026	0.389665
O15446	RPA34_HUMAN	DNA-directed RNA polymerase I subunit RPA34 (A34.5) (Antisense to ERCC-1 protein, ASE-1) (CD3-epsilon-associated protein, CD3E-associated protein) (DNA-directed RNA polymerase I subunit G) (RNA polymerase I-associated factor PAF49)	24.3843	24.5747	24.4723	24.4771	24.576	25.0682	24.7602	24.8015	-0.324373	0.0512417	0.105887	0.0536764
O15460	P4HA2_HUMAN	Prolyl 4-hydroxylase subunit alpha-2, 4-PH alpha-2, EC 1.14.11.2 (Procollagen-proline,2-oxoglutarate-4-dioxygenase subunit alpha-2)	25.1815	25.0541	25.2519	25.1625	24.507	24.5	24.5148	24.5073	0.65527	0.000175286	0.00220405	0.00298709
O15479	MAGB2_HUMAN	Melanoma-associated antigen B2 (Cancer/testis antigen 3.2, CT3.2) (DSS-AHC critical interval MAGE superfamily 6, DAM6) (MAGE XP-2 antigen) (MAGE-B2 antigen)	23.6307	23.7041	23.6444	23.6597	22.8668	22.8622	23.4445	23.0578	0.601929	0.0182438	0.0516754	0.049478
O15498	YKT6_HUMAN	Synaptobrevin homolog YKT6, EC 2.3.1.-	25.3282	24.997	24.7655	25.0303	23.7092	23.9579	23.9917	23.8862	1.144	0.00177218	0.0104611	0.107646
O15504	NUP42_HUMAN	Nucleoporin NUP42 (NLP-1) (NUP42 homolog) (Nucleoporin hCG1) (Nucleoporin-42) (Nucleoporin-like protein 2)	22.8174	23.0696	22.4337	22.7736	22.7536	22.799	20.4792	22.0106	0.763043	0.193806	0.261074	0.168043
O15511	ARPC5_HUMAN	Actin-related protein 2/3 complex subunit 5 (Arp2/3 complex 16 kDa subunit, p16-ARC)	25.1895	25.272	25.1749	25.2121	25.1053	25.2886	25.3742	25.256	-0.0439023	0.316153	0.36892	0.441821
O15525	MAFG_HUMAN	Transcription factor MafG (V-maf musculoaponeurotic fibrosarcoma oncogene homolog G) (hMAF)	24.1029	23.6163	23.7055	23.8082	23.8429	24.1577	23.8652	23.9553	-0.147071	0.230695	0.29471	0.471598
O15530	PDPK1_HUMAN	3-phosphoinositide-dependent protein kinase 1, hPDK1, EC 2.7.11.1	24.0068	23.0737	23.1183	23.3996	23.3527	22.9323	22.9334	23.0728	0.326823	0.191954	0.25999	0.200549
O15533	TPSN_HUMAN	Tapasin, TPN, TPSN (NGS-17) (TAP-associated protein) (TAP-binding protein)	24.2165	24.3984	23.7257	24.1135	24.2857	20.6671	24.6912	23.2146	0.898877	0.262882	0.32358	0.260846
O15541	R113A_HUMAN	E3 ubiquitin-protein ligase RNF113A, EC 2.3.2.27 (Cwc24 homolog) (RING finger protein 113A) (Zinc finger protein 183)	24.3451	24.0224	24.5446	24.3041	23.0289	23.4995	22.9571	23.1618	1.14224	0.0037316	0.0171272	0.304004
O15551	CLD3_HUMAN	Claudin-3 (Clostridium perfringens enterotoxin receptor 2, CPE-R 2, CPE-receptor 2) (Rat ventral prostate.1 protein homolog, hRVP1)	23.1772	23.8714	24.1995	23.7494	20.6914	20.6671	20.4792	20.6125	3.13682	0.000264119	0.00298588	0.189261
O43143	DHX15_HUMAN	ATP-dependent RNA helicase DHX15, EC 3.6.4.13 (ATP-dependent RNA helicase #46) (DEAH box protein 15) (Splicing factor Prp43, hPrp43)	25.2168	25.2854	25.2803	25.2608	25.4239	25.5034	25.5913	25.5062	-0.245351	0.00494832	0.0209	0.00515077
O43148	MCES_HUMAN	mRNA cap guanine-N7 methyltransferase, EC 2.1.1.56 (RG7MT1) (mRNA (guanine-N(7))-methyltransferase) (mRNA cap methyltransferase, hCMT1, hMet, hcm1p)	24.523	24.4626	24.4817	24.4891	23.3362	23.1826	23.3985	23.3058	1.18337	2.94466e-05	0.000767949	0.0464817
O43149	ZZEF1_HUMAN	Zinc finger ZZ-type and EF-hand domain-containing protein 1	23.0611	22.9393	22.8064	22.9356	20.6914	20.6671	20.4792	20.6125	2.32307	9.9861e-06	0.000375996	0.00531004
O43150	ASAP2_HUMAN	Arf-GAP with SH3 domain, ANK repeat and PH domain-containing protein 2 (Development and differentiation-enhancing factor 2) (Paxillin-associated protein with ARF GAP activity 3, PAG3) (Pyk2 C-terminus-associated protein, PAP)	22.2274	22.4315	22.0708	22.2432	22.6671	23.0083	22.2357	22.637	-0.393793	0.0928363	0.154748	0.31472
O43156	TTI1_HUMAN	TELO2-interacting protein 1 homolog (Protein SMG10)	22.3383	22.7177	22.5836	22.5466	22.9444	23.0975	23.2012	23.081	-0.53444	0.00810194	0.0290432	0.178382
O43159	RRP8_HUMAN	Ribosomal RNA-processing protein 8, EC 2.1.1.- (Cerebral protein 1) (Nucleomethylin)	24.6121	24.2845	24.3845	24.427	23.8331	24.4934	24.045	24.1238	0.303182	0.117849	0.184991	0.0204878
O43166	SI1L1_HUMAN	Signal-induced proliferation-associated 1-like protein 1, SIPA1-like protein 1 (High-risk human papilloma viruses E6 oncoproteins targeted protein 1, E6-targeted protein 1)	20.576	20.662	20.5661	20.6013	22.9635	20.6671	24.2126	22.6144	-2.01302	0.0623333	0.117582	0.189261
O43169	CYB5B_HUMAN	Cytochrome b5 type B (Cytochrome b5 outer mitochondrial membrane isoform)	23.4074	23.3212	23.3005	23.343	23.2688	20.6671	23.6237	22.5199	0.823144	0.213649	0.27815	0.189261
O43172	PRP4_HUMAN	U4/U6 small nuclear ribonucleoprotein Prp4 (PRP4 homolog, hPrp4) (U4/U6 snRNP 60 kDa protein) (WD splicing factor Prp4)	25.0619	25.0348	24.9547	25.0171	24.5686	24.7611	24.5356	24.6218	0.395367	0.00346206	0.0162531	0.136102
O43175	SERA_HUMAN	D-3-phosphoglycerate dehydrogenase, 3-PGDH, EC 1.1.1.95 (2-oxoglutarate reductase, EC 1.1.1.399) (Malate dehydrogenase, EC 1.1.1.37)	26.0212	25.9393	26.0332	25.9979	25.564	25.625	25.7024	25.6305	0.367452	0.00089565	0.00655967	0.00390974
O43181	NDUS4_HUMAN	NADH dehydrogenase [ubiquinone] iron-sulfur protein 4, mitochondrial (Complex I-18 kDa, CI-18 kDa) (Complex I-AQDQ, CI-AQDQ) (NADH-ubiquinone oxidoreductase 18 kDa subunit)	23.4431	23.4301	23.6575	23.5102	25.0813	25.0674	24.2883	24.8123	-1.30211	0.00437729	0.0190935	0.0280428
O43237	DC1L2_HUMAN	Cytoplasmic dynein 1 light intermediate chain 2 (Dynein light intermediate chain 2, cytosolic, LIC-2) (LIC53/55)	26.082	25.9545	26.2471	26.0945	25.3421	25.167	25.0786	25.1959	0.898633	0.000717485	0.00564933	0.0172543
O43242	PSMD3_HUMAN	26S proteasome non-ATPase regulatory subunit 3 (26S proteasome regulatory subunit RPN3) (26S proteasome regulatory subunit S3) (Proteasome subunit p58)	25.7565	25.7955	25.5709	25.7076	25.7297	25.7285	25.6122	25.6901	0.0174577	0.418473	0.449968	0.456632
O43251	RFOX2_HUMAN	RNA binding protein fox-1 homolog 2 (Fox-1 homolog B) (Hexaribonucleotide-binding protein 2) (RNA-binding motif protein 9) (RNA-binding protein 9) (Repressor of tamoxifen transcriptional activity)	22.7612	22.4366	22.8409	22.6795	23.3618	22.9569	22.8594	23.0593	-0.3798	0.0633146	0.118435	0.463842
O43252	PAPS1_HUMAN	Bifunctional 3'-phosphoadenosine 5'-phosphosulfate synthase 1, PAPS synthase 1, PAPSS 1 (Sulfurylase kinase 1, SK 1, SK1) [Includes: Sulfate adenylyltransferase, EC 2.7.7.4 (ATP-sulfurylase) (Sulfate adenylate transferase, SAT); Adenylyl-sulfate kinase, EC 2.7.1.25 (3'-phosphoadenosine-5'-phosphosulfate synthase) (APS kinase) (Adenosine-5'-phosphosulfate 3'-phosphotransferase) (Adenylylsulfate 3'…	24.3658	24.4619	24.5372	24.455	23.9263	23.3675	23.1619	23.4852	0.969759	0.00713149	0.0265692	0.0523621
O43264	ZW10_HUMAN	Centromere/kinetochore protein zw10 homolog	23.207	23.5342	23.1826	23.3079	23.32	23.2386	23.2217	23.2601	0.047839	0.352203	0.39835	0.417257
O43290	SNUT1_HUMAN	U4/U6.U5 tri-snRNP-associated protein 1 (SNU66 homolog, hSnu66) (Squamous cell carcinoma antigen recognized by T-cells 1, SART-1, hSART-1) (U4/U6.U5 tri-snRNP-associated 110 kDa protein) (allergen Hom s 1)	24.8934	24.9061	24.7898	24.8631	24.134	24.3923	24.4279	24.3181	0.544986	0.00272018	0.0138082	0.0190045
O43292	GPAA1_HUMAN	Glycosylphosphatidylinositol anchor attachment 1 protein, GPI anchor attachment protein 1 (GAA1 protein homolog, hGAA1)	21.9924	22.0988	20.5661	21.5524	20.6914	20.6671	22.2206	21.193	0.359414	0.320323	0.372112	0.416009
O43301	HS12A_HUMAN	Heat shock 70 kDa protein 12A	21.5858	22.1187	21.3945	21.6997	22.5179	22.2436	22.5595	22.4403	-0.740645	0.0179615	0.0511747	0.069633
O43314	VIP2_HUMAN	Inositol hexakisphosphate and diphosphoinositol-pentakisphosphate kinase 2, EC 2.7.4.24 (Diphosphoinositol pentakisphosphate kinase 2) (Histidine acid phosphatase domain-containing protein 1) (InsP6 and PP-IP5 kinase 2) (VIP1 homolog 2, hsVIP2)	24.6186	24.5173	24.5297	24.5552	22.9221	23.2636	23.3957	23.1938	1.36138	0.000355279	0.00364827	0.00330072
O43318	M3K7_HUMAN	Mitogen-activated protein kinase kinase kinase 7, EC 2.7.11.25 (Transforming growth factor-beta-activated kinase 1, TGF-beta-activated kinase 1)	22.9215	23.0861	22.8573	22.955	22.9204	22.9078	22.8714	22.8998	0.0551505	0.236556	0.299335	0.240812
O43324	MCA3_HUMAN	Eukaryotic translation elongation factor 1 epsilon-1 (Aminoacyl tRNA synthetase complex-interacting multifunctional protein 3) (Elongation factor p18) (Multisynthase complex auxiliary component p18)	25.8059	25.5952	25.7482	25.7164	25.2496	25.0437	25.2935	25.1956	0.520884	0.003169	0.0152496	0.0272879
O43353	RIPK2_HUMAN	Receptor-interacting serine/threonine-protein kinase 2, EC 2.7.11.1 (CARD-containing interleukin-1 beta-converting enzyme-associated kinase, CARD-containing IL-1 beta ICE-kinase) (RIP-like-interacting CLARP kinase) (Receptor-interacting protein 2, RIP-2) (Tyrosine-protein kinase RIPK2, EC 2.7.10.2)	20.576	20.662	23.4036	21.5472	20.6914	20.6671	20.4792	20.6125	0.934674	0.186098	0.256616	0.341847
O43390	HNRPR_HUMAN	Heterogeneous nuclear ribonucleoprotein R, hnRNP R	26.2616	26.1471	25.9914	26.1334	26.3567	26.2722	26.3756	26.3348	-0.201487	0.0377906	0.0859574	0.208599
O43395	PRPF3_HUMAN	U4/U6 small nuclear ribonucleoprotein Prp3 (Pre-mRNA-splicing factor 3, hPrp3) (U4/U6 snRNP 90 kDa protein)	24.8556	24.7349	24.4187	24.6697	24.6094	24.8467	24.9944	24.8168	-0.147087	0.220186	0.284333	0.0701012
O43396	TXNL1_HUMAN	Thioredoxin-like protein 1 (32 kDa thioredoxin-related protein)	25.038	25.0382	25.1555	25.0772	25.0297	24.9178	24.4111	24.7862	0.291011	0.104268	0.168227	0.369519
O43399	TPD54_HUMAN	Tumor protein D54, hD54 (Tumor protein D52-like 2)	25.3503	24.9721	25.0808	25.1344	24.7942	24.1811	24.6222	24.5325	0.601909	0.0242303	0.0626935	0.383139
O43402	EMC8_HUMAN	ER membrane protein complex subunit 8 (Neighbor of COX4) (Protein FAM158B)	24.5222	24.5549	24.7587	24.612	24.3247	24.092	24.0208	24.1459	0.466104	0.0083794	0.0297328	0.0535168
O43414	ERI3_HUMAN	ERI1 exoribonuclease 3, EC 3.1.-.- (Prion interactor 1) (Prion protein-interacting protein)	22.0342	22.6657	22.4653	22.3884	20.6914	20.6671	23.3156	21.558	0.830375	0.203813	0.268178	0.318611
O43422	P52K_HUMAN	52 kDa repressor of the inhibitor of the protein kinase, p52rIPK (58 kDa interferon-induced protein kinase-interacting protein, p58IPK-interacting protein) (Death-associated protein 4) (THAP domain-containing protein 0) (THAP domain-containing protein 12)	20.576	20.662	20.5661	20.6013	23.0157	22.1906	20.4792	21.8952	-1.29381	0.0792872	0.137705	0.189261
O43426	SYNJ1_HUMAN	Synaptojanin-1, EC 3.1.3.36 (Synaptic inositol 1,4,5-trisphosphate 5-phosphatase 1)	22.3357	21.8861	21.3655	21.8625	21.5272	20.6671	20.4792	20.8911	0.97131	0.0427381	0.0938334	0.0343471
O43427	FIBP_HUMAN	Acidic fibroblast growth factor intracellular-binding protein, aFGF intracellular-binding protein (FGF-1 intracellular-binding protein)	22.1966	23.3028	22.7988	22.766	20.6914	23.6358	23.9864	22.7712	-0.00514838	0.498233	0.499144	0.227524
O43432	IF4G3_HUMAN	Eukaryotic translation initiation factor 4 gamma 3, eIF-4-gamma 3, eIF-4G 3, eIF4G 3 (eIF-4-gamma II, eIF4GII)	23.091	22.5887	23.2204	22.9667	22.4359	22.9408	22.4274	22.6013	0.365382	0.113903	0.180119	0.185692
O43447	PPIH_HUMAN	Peptidyl-prolyl cis-trans isomerase H, PPIase H, EC 5.2.1.8 (Rotamase H) (Small nuclear ribonucleoprotein particle-specific cyclophilin H, CypH) (U-snRNP-associated cyclophilin SnuCyp-20, USA-CYP)	24.2725	23.5877	23.6002	23.8201	23.7549	22.98	23.1898	23.3082	0.511925	0.0944044	0.15662	0.148021
O43462	MBTP2_HUMAN	Membrane-bound transcription factor site-2 protease, EC 3.4.24.85 (Endopeptidase S2P) (Sterol regulatory element-binding proteins intramembrane protease, SREBPs intramembrane protease)	20.576	20.662	20.5661	20.6013	24.3043	24.2653	20.4792	23.0163	-2.41491	0.0648909	0.120471	0.189261
O43464	HTRA2_HUMAN	Serine protease HTRA2, mitochondrial, EC 3.4.21.108 (High temperature requirement protein A2, HtrA2) (Omi stress-regulated endoprotease) (Serine protease 25) (Serine proteinase OMI)	24.5461	23.9177	24.2357	24.2332	23.3501	22.3788	23.2599	22.9962	1.23692	0.0130829	0.0407365	0.383645
O43488	ARK72_HUMAN	Aflatoxin B1 aldehyde reductase member 2, EC 1.1.1.n11 (AFB1 aldehyde reductase 1, AFB1-AR 1) (Aldoketoreductase 7) (Succinic semialdehyde reductase, SSA reductase)	25.4681	25.5733	25.624	25.5551	25.238	25.1109	25.2561	25.2017	0.353465	0.00273681	0.0138356	0.347651
O43491	E41L2_HUMAN	Band 4.1-like protein 2 (Erythrocyte membrane protein band 4.1-like 2) (Generally expressed protein 4.1, 4.1G)	23.8774	23.8385	23.6651	23.7937	24.3941	24.3449	24.3976	24.3789	-0.585219	0.000485305	0.00432562	0.012965
O43493	TGON2_HUMAN	Trans-Golgi network integral membrane protein 2 (Trans-Golgi network glycoprotein 46, TGN38 homolog, hTGN46) (Trans-Golgi network glycoprotein 48, hTGN48) (Trans-Golgi network glycoprotein 51, hTGN51) (Trans-Golgi network protein 2)	20.576	24.7936	25.096	23.4885	20.6914	20.6671	20.4792	20.6125	2.876	0.0601351	0.115468	0.256126
O43505	B4GA1_HUMAN	Beta-1,4-glucuronyltransferase 1, EC 2.4.1.- (I-beta-1,3-N-acetylglucosaminyltransferase, iGnT) (N-acetyllactosaminide beta-1,3-N-acetylglucosaminyltransferase) (Poly-N-acetyllactosamine extension enzyme) (UDP-GlcNAc:betaGal beta-1,3-N-acetylglucosaminyltransferase 1)	22.4124	22.7603	22.5326	22.5684	20.6914	20.6671	20.4792	20.6125	1.95589	4.43985e-05	0.000960267	0.478928
O43516	WIPF1_HUMAN	WAS/WASL-interacting protein family member 1 (Protein PRPL-2) (Wiskott-Aldrich syndrome protein-interacting protein, WASP-interacting protein)	20.576	20.662	20.5661	20.6013	23.7306	23.5721	23.4838	23.5955	-2.99417	1.40209e-06	0.000144321	0.360869
O43570	CAH12_HUMAN	Carbonic anhydrase 12, EC 4.2.1.1 (Carbonate dehydratase XII) (Carbonic anhydrase XII, CA-XII) (Tumor antigen HOM-RCC-3.1.3)	23.6468	23.9961	23.5819	23.7416	25.1488	24.852	24.6363	24.879	-1.13744	0.00221399	0.0121118	0.265745
O43572	AKA10_HUMAN	A-kinase anchor protein 10, mitochondrial, AKAP-10 (Dual specificity A kinase-anchoring protein 2, D-AKAP-2) (Protein kinase A-anchoring protein 10, PRKA10)	20.576	20.662	20.5661	20.6013	20.6914	21.8991	21.8709	21.4871	-0.885771	0.0453398	0.0972075	0.189261
O43583	DENR_HUMAN	Density-regulated protein, DRP (Protein DRP1) (Smooth muscle cell-associated protein 3, SMAP-3)	24.8914	25.354	24.6782	24.9745	25.0897	25.7847	24.7745	25.2163	-0.241759	0.268754	0.328218	0.207423
O43592	XPOT_HUMAN	Exportin-T (Exportin(tRNA)) (tRNA exportin)	24.98	24.8662	24.689	24.8451	24.6442	24.4883	24.5157	24.5494	0.295665	0.0192559	0.0538357	0.353481
O43598	DNPH1_HUMAN	2'-deoxynucleoside 5'-phosphate N-hydrolase 1, EC 3.2.2.- (c-Myc-responsive protein RCL)	24.7801	24.4406	24.0225	24.4144	24.8621	24.3718	24.8196	24.6845	-0.270109	0.186423	0.256616	0.227141
O43615	TIM44_HUMAN	Mitochondrial import inner membrane translocase subunit TIM44	25.5043	25.4369	25.5108	25.484	24.8314	24.9527	24.8231	24.8691	0.614907	0.00010764	0.00166319	0.00702595
O43617	TPPC3_HUMAN	Trafficking protein particle complex subunit 3 (BET3 homolog)	23.0454	23.179	20.5661	22.2635	20.6914	20.6671	23.2866	21.5484	0.715128	0.293947	0.349376	0.301289
O43633	CHM2A_HUMAN	Charged multivesicular body protein 2a (Chromatin-modifying protein 2a, CHMP2a) (Putative breast adenocarcinoma marker BC-2) (Vacuolar protein sorting-associated protein 2-1, Vps2-1, hVps2-1)	24.644	24.8861	24.8992	24.8098	25.0499	24.4261	24.3394	24.6051	0.204634	0.219759	0.283855	0.0343609
O43657	TSN6_HUMAN	Tetraspanin-6, Tspan-6 (A15 homolog) (Putative NF-kappa-B-activating protein 321) (T245 protein) (Tetraspanin TM4-D) (Transmembrane 4 superfamily member 6)	23.8302	20.662	20.5661	21.6861	24.2259	24.8454	24.4362	24.5025	-2.81641	0.0303649	0.0740567	0.461641
O43660	PLRG1_HUMAN	Pleiotropic regulator 1	25.0639	25.023	24.8296	24.9722	24.9939	24.9607	24.4987	24.8178	0.154388	0.214202	0.278723	0.189261
O43663	PRC1_HUMAN	Protein regulator of cytokinesis 1	22.353	22.377	22.4309	22.387	23.7042	23.6843	22.5006	23.2963	-0.909385	0.0423255	0.0932599	0.115386
O43665	RGS10_HUMAN	Regulator of G-protein signaling 10, RGS10	23.5641	23.1777	22.5141	23.0853	24.2365	23.533	23.2447	23.6714	-0.586043	0.120079	0.18736	0.390367
O43670	ZN207_HUMAN	BUB3-interacting and GLEBS motif-containing protein ZNF207, BuGZ, hBuGZ (Zinc finger protein 207)	25.5453	25.2123	25.5061	25.4212	26.0534	25.6941	25.8533	25.8669	-0.445698	0.0196687	0.054655	0.189261
O43674	NDUB5_HUMAN	NADH dehydrogenase [ubiquinone] 1 beta subcomplex subunit 5, mitochondrial (Complex I-SGDH, CI-SGDH) (NADH-ubiquinone oxidoreductase SGDH subunit)	24.2167	20.662	20.5661	21.8149	24.2798	25.4723	25.0851	24.9458	-3.13084	0.0333245	0.0792369	0.124783
O43676	NDUB3_HUMAN	NADH dehydrogenase [ubiquinone] 1 beta subcomplex subunit 3 (Complex I-B12, CI-B12) (NADH-ubiquinone oxidoreductase B12 subunit)	22.4196	22.8897	22.397	22.5688	24.1467	25.0594	24.3099	24.5053	-1.93655	0.0019615	0.0111669	0.435568
O43678	NDUA2_HUMAN	NADH dehydrogenase [ubiquinone] 1 alpha subcomplex subunit 2 (Complex I-B8, CI-B8) (NADH-ubiquinone oxidoreductase B8 subunit)	25.6058	25.5377	25.4882	25.5439	25.4247	25.4658	25.2299	25.3735	0.170399	0.0506268	0.105108	0.0444713
O43681	GET3_HUMAN	ATPase GET3, EC 3.6.-.- (Arsenical pump-driving ATPase) (Arsenite-stimulated ATPase) (Guided entry of tail-anchored proteins factor 3, ATPase) (Transmembrane domain recognition complex 40 kDa ATPase subunit) (hARSA-I) (hASNA-I)	23.3263	22.7488	23.4285	23.1679	22.5609	22.2542	23.0391	22.6181	0.549796	0.0760805	0.133939	0.294436
O43684	BUB3_HUMAN	Mitotic checkpoint protein BUB3	25.7609	26.0665	25.8595	25.8956	26.5357	26.3209	26.0458	26.3008	-0.405163	0.0366797	0.0843257	0.189004
O43707	ACTN4_HUMAN	Alpha-actinin-4 (Non-muscle alpha-actinin 4)	26.6806	26.7516	26.8619	26.7647	27.1618	27.1947	27.0921	27.1495	-0.384801	0.00159519	0.00981607	0.0261669
O43708	MAAI_HUMAN	Maleylacetoacetate isomerase, MAAI, EC 5.2.1.2 (GSTZ1-1) (Glutathione S-transferase zeta 1, EC 2.5.1.18)	20.576	20.662	20.5661	20.6013	20.6914	20.6671	20.4792	20.6125	-0.0111879	0.443313	0.462751	0.00550805
O43709	BUD23_HUMAN	Probable 18S rRNA (guanine-N(7))-methyltransferase, EC 2.1.1.- (Bud site selection protein 23 homolog) (Metastasis-related methyltransferase 1) (Williams-Beuren syndrome chromosomal region 22 protein) (rRNA methyltransferase and ribosome maturation factor)	24.5336	24.1607	24.1092	24.2678	25.1701	25.5391	25.6026	25.4373	-1.16942	0.00176474	0.0104611	0.0269621
O43719	HTSF1_HUMAN	HIV Tat-specific factor 1, Tat-SF1	20.576	20.662	20.5661	20.6013	23.6205	20.6671	22.9169	22.4015	-1.80013	0.056754	0.111584	0.189261
O43747	AP1G1_HUMAN	AP-1 complex subunit gamma-1 (Adaptor protein complex AP-1 subunit gamma-1) (Adaptor-related protein complex 1 subunit gamma-1) (Clathrin assembly protein complex 1 gamma-1 large chain) (Gamma1-adaptin) (Golgi adaptor HA1/AP1 adaptin subunit gamma-1)	24.8137	25.0188	24.9052	24.9126	24.2866	24.3451	24.2198	24.2838	0.628723	0.000413743	0.00400656	0.0207758
O43759	SNG1_HUMAN	Synaptogyrin-1	20.576	20.662	20.5661	20.6013	23.1485	20.6671	20.4792	21.4316	-0.830238	0.194689	0.261474	0.371057
O43765	SGTA_HUMAN	Small glutamine-rich tetratricopeptide repeat-containing protein alpha (Alpha-SGT) (Vpu-binding protein, UBP)	23.1177	22.414	23.2543	22.9287	20.6914	20.6671	23.1276	21.4953	1.4333	0.0848098	0.144646	0.268118
O43768	ENSA_HUMAN	Alpha-endosulfine (ARPP-19e)	23.9536	23.6964	23.8709	23.8403	23.9183	24.1556	20.4792	22.851	0.989256	0.22633	0.289954	0.104621
O43772	MCAT_HUMAN	Mitochondrial carnitine/acylcarnitine carrier protein (Carnitine/acylcarnitine translocase, CAC, CACT) (Solute carrier family 25 member 20)	24.5435	24.2599	23.7229	24.1754	20.6914	22.9578	23.3371	22.3288	1.84667	0.0491848	0.1029	0.133056
O43776	SYNC_HUMAN	Asparagine--tRNA ligase, cytoplasmic, EC 6.1.1.22 (Asparaginyl-tRNA synthetase, AsnRS) (Asparaginyl-tRNA synthetase 1)	26.3405	26.5782	26.5467	26.4885	26.1211	26.051	26.0168	26.063	0.425518	0.00308826	0.0149236	0.0641346
O43795	MYO1B_HUMAN	Unconventional myosin-Ib (MYH-1c) (Myosin I alpha, MMI-alpha, MMIa)	24.415	24.493	24.657	24.5217	24.9624	24.896	25.0305	24.963	-0.441296	0.00277939	0.0140078	0.0215415
O43808	PM34_HUMAN	Peroxisomal membrane protein PMP34 (34 kDa peroxisomal membrane protein) (Solute carrier family 25 member 17)	22.6909	23.1897	22.6734	22.8513	23.3356	23.88	23.6442	23.6199	-0.768618	0.0146404	0.043977	0.0372295
O43809	CPSF5_HUMAN	Cleavage and polyadenylation specificity factor subunit 5 (Cleavage and polyadenylation specificity factor 25 kDa subunit, CPSF 25 kDa subunit) (Cleavage factor Im complex 25 kDa subunit, CFIm25) (Nucleoside diphosphate-linked moiety X motif 21, Nudix motif 21) (Nudix hydrolase 21) (Pre-mRNA cleavage factor Im 68 kDa subunit)	25.2684	25.2002	25.4925	25.3204	25.2137	25.1303	25.3105	25.2182	0.102208	0.187567	0.257127	0.242776
O43813	LANC1_HUMAN	Glutathione S-transferase LANCL1, EC 2.5.1.18 (40 kDa erythrocyte membrane protein, p40) (LanC-like protein 1)	24.7293	24.8636	24.9404	24.8444	25.5662	25.1155	25.4912	25.391	-0.546519	0.0115378	0.0373651	0.0348884
O43815	STRN_HUMAN	Striatin	23.9239	23.7643	23.7429	23.8103	23.6197	24.1633	23.4874	23.7568	0.0535046	0.40767	0.442308	0.189261
O43818	U3IP2_HUMAN	U3 small nucleolar RNA-interacting protein 2 (RRP9 homolog) (U3 small nucleolar ribonucleoprotein-associated 55 kDa protein, U3 snoRNP-associated 55 kDa protein, U3-55K)	24.9485	25.01	24.6774	24.8786	25.6554	25.2762	25.3021	25.4112	-0.532596	0.0143878	0.0434276	0.309658
O43819	SCO2_HUMAN	Protein SCO2 homolog, mitochondrial	23.9993	20.662	20.5661	21.7424	25.2237	24.1606	20.4792	23.2878	-1.54536	0.222713	0.286694	0.463274
O43823	AKAP8_HUMAN	A-kinase anchor protein 8, AKAP-8 (A-kinase anchor protein 95 kDa, AKAP 95)	24.491	24.2665	24.4811	24.4129	24.1501	24.3351	23.7952	24.0934	0.319473	0.0705631	0.127164	0.0999081
O43824	GTPB6_HUMAN	Putative GTP-binding protein 6 (Pseudoautosomal GTP-binding protein-like)	22.3121	22.1454	22.5334	22.3303	21.8882	22.4603	22.9501	22.4329	-0.102605	0.384612	0.424296	0.415372
O43837	IDH3B_HUMAN	Isocitrate dehydrogenase [NAD] subunit beta, mitochondrial (Isocitric dehydrogenase subunit beta) (NAD(+)-specific ICDH subunit beta)	25.0715	24.9315	24.8197	24.9409	24.7882	24.8268	24.7565	24.7905	0.150367	0.0588541	0.113886	0.216471
O43847	NRDC_HUMAN	Nardilysin, EC 3.4.24.61 (N-arginine dibasic convertase, NRD convertase, NRD-C) (Nardilysin convertase)	23.91	23.8592	24.0851	23.9514	24.3995	24.3145	24.1992	24.3044	-0.353	0.00851844	0.0300554	0.204424
O43852	CALU_HUMAN	Calumenin (Crocalbin) (IEF SSP 9302)	25.4595	25.4181	26.1954	25.691	25.1306	23.7836	23.5905	24.1682	1.52273	0.0247154	0.0637479	0.0711677
O43854	EDIL3_HUMAN	EGF-like repeat and discoidin I-like domain-containing protein 3 (Developmentally-regulated endothelial cell locus 1 protein) (Integrin-binding protein DEL1)	25.6447	25.7142	25.5245	25.6278	23.3081	23.5344	23.6945	23.5123	2.11548	3.57715e-05	0.00085591	0.00200461
O43865	SAHH2_HUMAN	S-adenosylhomocysteine hydrolase-like protein 1 (DC-expressed AHCY-like molecule) (IP(3)Rs binding protein released with IP(3), IRBIT) (Putative adenosylhomocysteinase 2) (S-adenosyl-L-homocysteine hydrolase 2, AdoHcyase 2)	26.0909	26.0544	26.188	26.1111	25.1187	25.0914	25.377	25.1957	0.915398	0.000385294	0.00379823	0.00405201
O43896	KIF1C_HUMAN	Kinesin-like protein KIF1C	22.649	22.9582	20.5661	22.0578	22.8976	22.7354	23.3543	22.9958	-0.938006	0.146035	0.216548	0.492562
O43913	ORC5_HUMAN	Origin recognition complex subunit 5	21.7685	22.1358	21.8953	21.9332	23.4584	23.051	23.0022	23.1705	-1.23731	0.00118143	0.00795529	0.0748744
O43920	NDUS5_HUMAN	NADH dehydrogenase [ubiquinone] iron-sulfur protein 5 (Complex I-15 kDa, CI-15 kDa) (NADH-ubiquinone oxidoreductase 15 kDa subunit)	24.939	24.7965	24.6686	24.8014	25.5106	26.0112	25.3562	25.626	-0.824637	0.0089226	0.0311911	0.0729061
O43924	PDE6D_HUMAN	Retinal rod rhodopsin-sensitive cGMP 3',5'-cyclic phosphodiesterase subunit delta, GMP-PDE delta (Protein p17)	20.576	20.662	20.5661	20.6013	20.6914	22.113	22.386	21.7301	-1.12879	0.0492588	0.102984	0.189261
O43929	ORC4_HUMAN	Origin recognition complex subunit 4	23.4534	22.8838	23.0166	23.1179	23.8136	23.5428	23.6181	23.6582	-0.54023	0.0233655	0.0612924	0.379075
O43933	PEX1_HUMAN	Peroxisome biogenesis factor 1 (Peroxin-1) (Peroxisome biogenesis disorder protein 1)	22.3104	22.2455	20.5661	21.7073	20.6914	21.9216	22.3136	21.6422	0.0651081	0.467563	0.480429	0.0925531
O60216	RAD21_HUMAN	Double-strand-break repair protein rad21 homolog, hHR21 (Nuclear matrix protein 1, NXP-1) (SCC1 homolog) [Cleaved into: 64-kDa C-terminal product (64-kDa carboxy-terminal product) (65-kDa carboxy-terminal product) ]	23.4274	23.7985	23.6224	23.6161	23.3846	23.7937	23.84	23.6728	-0.0566644	0.384361	0.424114	0.189261
O60218	AK1BA_HUMAN	Aldo-keto reductase family 1 member B10, EC 1.1.1.300, EC 1.1.1.54 (ARL-1) (Aldose reductase-like) (Aldose reductase-related protein, ARP, hARP) (Small intestine reductase, SI reductase)	25.3733	25.4751	25.3899	25.4128	26.1411	26.5742	26.4939	26.4031	-0.990309	0.000963882	0.00693391	0.000267658
O60231	DHX16_HUMAN	Pre-mRNA-splicing factor ATP-dependent RNA helicase DHX16, EC 3.6.4.13 (ATP-dependent RNA helicase #3) (DEAH-box protein 16)	24.1081	23.9924	24.0172	24.0393	23.5101	23.8564	23.7766	23.7144	0.324891	0.0211646	0.0574134	0.36402
O60244	MED14_HUMAN	Mediator of RNA polymerase II transcription subunit 14 (Activator-recruited cofactor 150 kDa component, ARC150) (Cofactor required for Sp1 transcriptional activation subunit 2, CRSP complex subunit 2) (Mediator complex subunit 14) (RGR1 homolog, hRGR1) (Thyroid hormone receptor-associated protein complex 170 kDa component, Trap170) (Transcriptional coactivator CRSP150) (Vitamin D3 receptor-intera…	22.1155	22.5963	20.5661	21.7593	23.4636	22.4212	20.4792	22.1213	-0.362038	0.3758	0.417283	0.467448
O60256	KPRB_HUMAN	Phosphoribosyl pyrophosphate synthase-associated protein 2, PRPP synthase-associated protein 2 (41 kDa phosphoribosypyrophosphate synthetase-associated protein, PAP41)	24.3879	24.4947	24.0224	24.3017	24.1944	24.1227	23.8407	24.0526	0.249082	0.118391	0.185548	0.492655
O60264	SMCA5_HUMAN	SWI/SNF-related matrix-associated actin-dependent regulator of chromatin subfamily A member 5, SWI/SNF-related matrix-associated actin-dependent regulator of chromatin A5, EC 3.6.4.- (Sucrose nonfermenting protein 2 homolog, hSNF2H)	24.4942	24.5798	24.1231	24.399	25.1969	25.4053	25.081	25.2277	-0.828704	0.00403244	0.0181349	0.0738789
O60266	ADCY3_HUMAN	Adenylate cyclase type 3, EC 4.6.1.1 (ATP pyrophosphate-lyase 3) (Adenylate cyclase type III, AC-III) (Adenylate cyclase, olfactive type) (Adenylyl cyclase 3, AC3)	20.576	20.662	20.5661	20.6013	21.9331	21.5531	20.4792	21.3218	-0.720461	0.0870656	0.147407	0.353481
O60271	JIP4_HUMAN	C-Jun-amino-terminal kinase-interacting protein 4, JIP-4, JNK-interacting protein 4 (Cancer/testis antigen 89, CT89) (Human lung cancer oncogene 6 protein, HLC-6) (JNK-associated leucine-zipper protein, JLP) (Mitogen-activated protein kinase 8-interacting protein 4) (Proliferation-inducing protein 6) (Protein highly expressed in testis, PHET) (Sperm surface protein) (Sperm-associated antigen 9) (…	24.695	24.7257	25.0464	24.8224	23.6432	23.6406	23.4056	23.5631	1.25924	0.000391661	0.00383036	0.438511
O60287	NPA1P_HUMAN	Nucleolar pre-ribosomal-associated protein 1 (Nucleolar protein 254 kDa) (URB1 ribosome biogenesis 1 homolog)	23.1711	23.0094	23.1268	23.1024	23.2949	23.1161	23.1092	23.1734	-0.0709572	0.20613	0.270648	0.0184463
O60293	ZC3H1_HUMAN	Zinc finger C3H1 domain-containing protein (Coiled-coil domain-containing protein 131) (Proline/serine-rich coiled-coil protein 2)	22.1359	22.5388	21.2841	21.9863	22.0883	22.3722	21.9438	22.1347	-0.148465	0.361613	0.406012	0.237404
O60294	TYW4_HUMAN	tRNA wybutosine-synthesizing protein 4, tRNA yW-synthesizing protein 4, EC 2.1.1.290, EC 2.3.1.231 (Leucine carboxyl methyltransferase 2) (tRNA(Phe) (7-(3-amino-3-(methoxycarbonyl)propyl)wyosine(37)-N)-methoxycarbonyltransferase) (tRNA(Phe) (7-(3-amino-3-carboxypropyl)wyosine(37)-O)-methyltransferase)	20.576	20.662	20.5661	20.6013	20.6914	23.0068	23.1001	22.2661	-1.66474	0.0511566	0.105857	0.189261
O60306	AQR_HUMAN	RNA helicase aquarius, EC 3.6.4.13 (Intron-binding protein of 160 kDa, IBP160)	23.2392	23.4639	23.5451	23.4161	23.717	23.427	23.441	23.5283	-0.112251	0.220679	0.28482	0.22043
O60313	OPA1_HUMAN	Dynamin-like 120 kDa protein, mitochondrial, EC 3.6.5.5 (Optic atrophy protein 1) [Cleaved into: Dynamin-like 120 kDa protein, form S1 ]	23.9598	23.3653	23.3247	23.5499	23.9158	24.1749	23.9922	24.0276	-0.477681	0.0474001	0.100488	0.177082
O60318	GANP_HUMAN	Germinal-center associated nuclear protein, GANP, EC 2.3.1.48 (80 kDa MCM3-associated protein) (MCM3 acetylating protein, MCM3AP, EC 2.3.1.-) (MCM3 acetyltransferase)	24.6935	20.662	20.5661	21.9738	24.3432	20.6671	23.7782	22.9295	-0.955646	0.309581	0.363315	0.223221
O60333	KIF1B_HUMAN	Kinesin-like protein KIF1B, Klp	22.4939	22.4926	21.9201	22.3022	22.8331	23.1749	22.3373	22.7817	-0.479565	0.0979425	0.161242	0.451859
O60341	KDM1A_HUMAN	Lysine-specific histone demethylase 1A, EC 1.14.99.66 (BRAF35-HDAC complex protein BHC110) (Flavin-containing amine oxidase domain-containing protein 2) ([histone H3]-dimethyl-L-lysine(4) FAD-dependent demethylase 1A)	23.3453	23.2536	23.279	23.2926	23.7385	23.7016	23.8012	23.7471	-0.454469	0.000169294	0.00215064	0.0105918
O60343	TBCD4_HUMAN	TBC1 domain family member 4 (Akt substrate of 160 kDa, AS160)	22.9448	23.2538	22.7601	22.9862	23.3377	23.3987	23.516	23.4175	-0.431217	0.024052	0.0624288	0.383645
O60443	GSDME_HUMAN	Gasdermin-E (Inversely correlated with estrogen receptor expression 1, ICERE-1) (Non-syndromic hearing impairment protein 5) [Cleaved into: Gasdermin-E, N-terminal, GSDME-NT; Gasdermin-E, C-terminal, GSDME-CT ]	23.7117	23.8228	23.051	23.5285	23.1136	23.1253	22.4683	22.9024	0.62609	0.0628533	0.118096	0.37034
O60476	MA1A2_HUMAN	Mannosyl-oligosaccharide 1,2-alpha-mannosidase IB, EC 3.2.1.113 (Mannosidase alpha class 1A member 2) (Processing alpha-1,2-mannosidase IB, Alpha-1,2-mannosidase IB)	20.576	20.662	20.5661	20.6013	21.6065	22.2503	21.6385	21.8318	-1.23044	0.00218015	0.0119933	0.00301871
O60488	ACSL4_HUMAN	Long-chain-fatty-acid--CoA ligase 4, EC 6.2.1.3 (Arachidonate--CoA ligase, EC 6.2.1.15) (Long-chain acyl-CoA synthetase 4, LACS 4)	23.7247	23.944	23.7961	23.8216	25.514	25.4359	25.2304	25.3935	-1.57186	6.11405e-05	0.00114152	0.00483239
O60493	SNX3_HUMAN	Sorting nexin-3 (Protein SDP3)	25.0864	25.0613	24.9209	25.0229	25.554	25.7118	25.551	25.6056	-0.582731	0.000701842	0.00555277	0.188376
O60502	OGA_HUMAN	Protein O-GlcNAcase, OGA, EC 3.2.1.169 (Beta-N-acetylglucosaminidase) (Beta-N-acetylhexosaminidase) (Beta-hexosaminidase) (Meningioma-expressed antigen 5) (N-acetyl-beta-D-glucosaminidase) (N-acetyl-beta-glucosaminidase) (Nuclear cytoplasmic O-GlcNAcase and acetyltransferase, NCOAT)	23.1478	22.9157	22.7116	22.9251	23.1037	22.6195	22.9735	22.8989	0.0261601	0.449067	0.466972	0.103777
O60504	VINEX_HUMAN	Vinexin (SH3-containing adapter molecule 1, SCAM-1) (Sorbin and SH3 domain-containing protein 3)	23.2836	23.685	24.319	23.7625	24.1272	23.9369	23.955	24.0063	-0.243807	0.236075	0.298824	0.295635
O60506	HNRPQ_HUMAN	Heterogeneous nuclear ribonucleoprotein Q, hnRNP Q (Glycine- and tyrosine-rich RNA-binding protein, GRY-RBP) (NS1-associated protein 1) (Synaptotagmin-binding, cytoplasmic RNA-interacting protein)	26.714	26.517	26.5523	26.5945	26.5824	26.6155	26.679	26.6257	-0.0311964	0.332713	0.382003	0.0598734
O60507	TPST1_HUMAN	Protein-tyrosine sulfotransferase 1, EC 2.8.2.20 (Tyrosylprotein sulfotransferase 1, TPST-1)	20.576	23.5225	23.1769	22.4251	23.5017	23.6381	22.7248	23.2882	-0.863107	0.212468	0.276904	0.24687
O60508	PRP17_HUMAN	Pre-mRNA-processing factor 17 (Cell division cycle 40 homolog) (EH-binding protein 3, Ehb3) (PRP17 homolog, hPRP17)	24.0417	24.0161	24.02	24.0259	23.3075	23.5503	23.3388	23.3989	0.627062	0.000608426	0.00500083	0.0657389
O60524	NEMF_HUMAN	Ribosome quality control complex subunit NEMF (Antigen NY-CO-1) (Nuclear export mediator factor) (Serologically defined colon cancer antigen 1)	24.0808	24.1952	23.6573	23.9778	24.4278	24.4815	24.5027	24.4707	-0.492921	0.0202581	0.0557833	0.0329885
O60547	GMDS_HUMAN	GDP-mannose 4,6 dehydratase, EC 4.2.1.47 (GDP-D-mannose dehydratase, GMD)	24.2869	24.688	24.5709	24.5153	24.4414	24.9163	24.1245	24.4941	0.021184	0.469381	0.480981	0.129536
O60551	NMT2_HUMAN	Glycylpeptide N-tetradecanoyltransferase 2, EC 2.3.1.97 (Myristoyl-CoA:protein N-myristoyltransferase 2, NMT 2) (Peptide N-myristoyltransferase 2) (Protein-lysine myristoyltransferase NMT2, EC 2.3.1.-) (Type II N-myristoyltransferase)	23.998	23.3495	24.2929	23.8801	24.4908	24.526	25.0723	24.6964	-0.816248	0.0360947	0.0833697	0.300898
O60563	CCNT1_HUMAN	Cyclin-T1, CycT1, Cyclin-T	23.9053	24.0218	24.1545	24.0272	22.4912	22.5867	21.8048	22.2942	1.73296	0.0012529	0.00833407	0.187673
O60566	BUB1B_HUMAN	Mitotic checkpoint serine/threonine-protein kinase BUB1 beta, EC 2.7.11.1 (MAD3/BUB1-related protein kinase, hBUBR1) (Mitotic checkpoint kinase MAD3L) (Protein SSK1)	20.576	20.662	20.5661	20.6013	23.7216	23.6357	24.2626	23.8733	-3.27198	3.97209e-05	0.00091488	0.389239
O60568	PLOD3_HUMAN	Multifunctional procollagen lysine hydroxylase and glycosyltransferase LH3 [Includes: Procollagen-lysine,2-oxoglutarate 5-dioxygenase 3, EC 1.14.11.4 (Lysyl hydroxylase 3, LH3); Procollagen glycosyltransferase, EC 2.4.1.50, EC 2.4.1.66 (Galactosylhydroxylysine-glucosyltransferase) (Procollagen galactosyltransferase) (Procollagen glucosyltransferase) ]	25.0687	25.2158	25.1414	25.142	24.3747	24.3634	24.3357	24.3579	0.784044	2.91723e-05	0.000767697	0.0118611
O60573	IF4E2_HUMAN	Eukaryotic translation initiation factor 4E type 2, eIF-4E type 2, eIF4E type 2 (Eukaryotic translation initiation factor 4E homologous protein) (Eukaryotic translation initiation factor 4E-like 3) (eIF4E-like protein 4E-LP) (mRNA cap-binding protein 4EHP, h4EHP) (mRNA cap-binding protein type 3)	23.7902	23.6626	23.2971	23.5833	23.6785	23.583	23.6852	23.6489	-0.0656109	0.343534	0.390696	0.232449
O60610	DIAP1_HUMAN	Protein diaphanous homolog 1 (Diaphanous-related formin-1, DRF1)	23.8523	24.0943	23.7839	23.9102	24.8313	25.0812	24.8566	24.923	-1.01289	0.000595894	0.00494472	0.0256021
O60637	TSN3_HUMAN	Tetraspanin-3, Tspan-3 (Tetraspanin TM4-A) (Transmembrane 4 superfamily member 8)	23.4414	20.662	20.5661	21.5565	20.6914	23.7884	23.6953	22.725	-1.16849	0.223471	0.28722	0.463274
O60645	EXOC3_HUMAN	Exocyst complex component 3 (Exocyst complex component Sec6)	23.7494	23.3027	23.2083	23.4201	23.5393	23.5262	23.1485	23.4047	0.0154757	0.472446	0.482337	0.360425
O60664	PLIN3_HUMAN	Perilipin-3 (47 kDa mannose 6-phosphate receptor-binding protein, 47 kDa MPR-binding protein) (Cargo selection protein TIP47) (Mannose-6-phosphate receptor-binding protein 1) (Placental protein 17, PP17)	25.1014	24.7482	24.8818	24.9105	24.8886	24.2255	24.3573	24.4905	0.41999	0.0691834	0.125888	0.209689
O60669	MOT2_HUMAN	Monocarboxylate transporter 2, MCT 2 (Solute carrier family 16 member 7)	20.576	24.5632	24.1772	23.1054	20.6914	20.6671	20.4792	20.6125	2.49291	0.0607254	0.116194	0.490485
O60675	MAFK_HUMAN	Transcription factor MafK (Erythroid transcription factor NF-E2 p18 subunit)	23.9615	23.9248	24.2242	24.0369	24.8061	20.6671	24.3973	23.2901	0.746716	0.30094	0.355204	0.43588
O60678	ANM3_HUMAN	Protein arginine N-methyltransferase 3, EC 2.1.1.319 (Heterogeneous nuclear ribonucleoprotein methyltransferase-like protein 3)	22.9588	22.7044	22.4588	22.7073	23.7794	23.7097	23.382	23.6237	-0.916336	0.00420111	0.0185715	0.0156925
O60684	IMA7_HUMAN	Importin subunit alpha-7 (Karyopherin subunit alpha-6)	24.8915	25.1484	25.2043	25.0814	25.41	25.5631	25.2566	25.4099	-0.32849	0.032978	0.0787542	0.164865
O60701	UGDH_HUMAN	UDP-glucose 6-dehydrogenase, UDP-Glc dehydrogenase, UDP-GlcDH, UDPGDH, EC 1.1.1.22	25.4653	25.6096	25.6184	25.5644	25.302	25.5586	25.3121	25.3909	0.17353	0.0748156	0.132592	0.00452214
O60704	TPST2_HUMAN	Protein-tyrosine sulfotransferase 2, EC 2.8.2.20 (Tyrosylprotein sulfotransferase 2, TPST-2)	20.576	20.662	20.5661	20.6013	20.6914	24.2149	23.7977	22.9013	-2.29997	0.0537095	0.108899	0.000756187
O60716	CTND1_HUMAN	Catenin delta-1 (Cadherin-associated Src substrate, CAS) (p120 catenin, p120(ctn)) (p120(cas))	25.9474	25.9703	25.8982	25.9386	25.8186	25.7016	25.6861	25.7354	0.2032	0.00616662	0.0243727	0.0117543
O60725	ICMT_HUMAN	Protein-S-isoprenylcysteine O-methyltransferase, EC 2.1.1.100 (Isoprenylcysteine carboxylmethyltransferase) (Prenylated protein carboxyl methyltransferase, PPMT) (Prenylcysteine carboxyl methyltransferase, pcCMT)	20.576	24.4834	20.5661	21.8752	20.6914	20.6671	20.4792	20.6125	1.26262	0.194178	0.261364	0.227654
O60749	SNX2_HUMAN	Sorting nexin-2 (Transformation-related gene 9 protein, TRG-9)	25.1418	25.3094	25.1885	25.2132	24.8998	24.8571	24.9901	24.9157	0.297576	0.00470135	0.0201154	0.0688045
O60762	DPM1_HUMAN	Dolichol-phosphate mannosyltransferase subunit 1, EC 2.4.1.83 (Dolichol-phosphate mannose synthase subunit 1, DPM synthase subunit 1) (Dolichyl-phosphate beta-D-mannosyltransferase subunit 1) (Mannose-P-dolichol synthase subunit 1, MPD synthase subunit 1)	24.9016	24.8085	24.0798	24.5966	24.2955	24.1248	24.6576	24.3593	0.237359	0.23901	0.301786	0.382784
O60763	USO1_HUMAN	General vesicular transport factor p115 (Protein USO1 homolog) (Transcytosis-associated protein, TAP) (Vesicle-docking protein)	25.2756	24.9733	25.4813	25.2434	23.9339	23.6812	23.6057	23.7403	1.50312	0.000536312	0.00463768	0.0256021
O60783	RT14_HUMAN	28S ribosomal protein S14, mitochondrial, MRP-S14, S14mt (Mitochondrial small ribosomal subunit protein uS14m)	24.8689	24.8923	24.7523	24.8378	24.8388	24.5007	25.1101	24.8165	0.0212722	0.456176	0.472174	0.243094
O60826	CCD22_HUMAN	Coiled-coil domain-containing protein 22	23.1381	23.4904	23.1434	23.2573	23.2041	23.0734	22.8055	23.0277	0.229678	0.118617	0.185843	0.173809
O60828	PQBP1_HUMAN	Polyglutamine-binding protein 1, PQBP-1 (38 kDa nuclear protein containing a WW domain, Npw38) (Polyglutamine tract-binding protein 1)	25.6965	25.5705	26.3383	25.8684	25.78	25.8213	25.6366	25.746	0.122468	0.321204	0.372609	0.21986
O60830	TI17B_HUMAN	Mitochondrial import inner membrane translocase subunit Tim17-B	22.7968	23.3213	20.5661	22.228	23.7758	23.4583	23.9576	23.7306	-1.50253	0.0772482	0.135267	0.404854
O60831	PRAF2_HUMAN	PRA1 family protein 2	25.4448	25.218	25.4563	25.3731	20.6914	23.9449	24.1557	22.9307	2.44238	0.0477456	0.10083	0.0986208
O60832	DKC1_HUMAN	H/ACA ribonucleoprotein complex subunit DKC1, EC 5.4.99.- (CBF5 homolog) (Dyskerin) (Nopp140-associated protein of 57 kDa) (Nucleolar protein NAP57) (Nucleolar protein family A member 4) (snoRNP protein DKC1)	25.1867	25.4449	25.2228	25.2848	25.3804	25.3624	25.5759	25.4396	-0.154771	0.108683	0.173478	0.12736
O60841	IF2P_HUMAN	Eukaryotic translation initiation factor 5B, eIF-5B, EC 3.6.5.3 (Translation initiation factor IF-2)	25.4235	25.6247	25.5815	25.5432	25.1189	25.453	25.165	25.2456	0.297616	0.0349422	0.0817031	0.248616
O60869	EDF1_HUMAN	Endothelial differentiation-related factor 1, EDF-1 (Multiprotein-bridging factor 1, MBF1)	27.6463	27.2798	27.5246	27.4836	26.8331	27.0973	26.9205	26.9503	0.533277	0.00797451	0.0286908	0.0155395
O60870	KIN17_HUMAN	DNA/RNA-binding protein KIN17 (Binding to curved DNA) (KIN, antigenic determinant of recA protein homolog)	20.576	20.662	22.5934	21.2771	23.3592	23.0075	23.6548	23.3405	-2.06334	0.0197042	0.054655	0.0658751
O60879	DIAP2_HUMAN	Protein diaphanous homolog 2 (Diaphanous-related formin-2, DRF2)	20.576	20.662	22.1964	21.1448	22.4575	22.146	22.1662	22.2566	-1.11177	0.0533427	0.108468	0.0845766
O60884	DNJA2_HUMAN	DnaJ homolog subfamily A member 2 (Cell cycle progression restoration gene 3 protein) (Dnj3, Dj3) (HIRA-interacting protein 4) (Renal carcinoma antigen NY-REN-14)	25.1632	25.1459	25.3077	25.2056	25.5096	25.7974	25.5556	25.6208	-0.41526	0.00784222	0.0284223	0.0627321
O60885	BRD4_HUMAN	Bromodomain-containing protein 4 (Protein HUNK1)	23.1547	23.3259	23.1793	23.22	24.4124	24.5508	23.8578	24.2737	-1.0537	0.00424585	0.0187055	0.00344054
O60888	CUTA_HUMAN	Protein CutA (Acetylcholinesterase-associated protein) (Brain acetylcholinesterase putative membrane anchor)	21.854	21.8879	21.8051	21.849	20.6914	20.6671	20.4792	20.6125	1.23646	3.2337e-05	0.000813211	0.0139055
O60907	TBL1X_HUMAN	F-box-like/WD repeat-containing protein TBL1X (SMAP55) (Transducin beta-like protein 1X) (Transducin-beta-like protein 1, X-linked)	22.3428	22.2483	22.473	22.3547	23.3503	23.3463	23.1233	23.2733	-0.918633	0.000380157	0.00379823	0.106735
O60921	HUS1_HUMAN	Checkpoint protein HUS1, hHUS1	20.576	20.662	23.1392	21.459	22.6264	22.7392	20.4792	21.9483	-0.489206	0.341968	0.389095	0.127232
O60927	PP1RB_HUMAN	E3 ubiquitin-protein ligase PPP1R11, EC 2.3.2.27 (Hemochromatosis candidate gene V protein, HCG V) (Protein phosphatase 1 regulatory subunit 11) (Protein phosphatase inhibitor 3)	20.576	25.1414	25.3776	23.6983	20.6914	20.6671	20.4792	20.6125	3.08579	0.0598871	0.115204	0.254242
O60930	RNH1_HUMAN	Ribonuclease H1, RNase H1, EC 3.1.26.4 (Ribonuclease H type II)	20.576	20.662	20.5661	20.6013	23.6442	20.6671	22.9687	22.4266	-1.8253	0.056466	0.111328	0.389291
O60934	NBN_HUMAN	Nibrin (Cell cycle regulatory protein p95) (Nijmegen breakage syndrome protein 1)	23.4304	23.5948	23.3738	23.4663	23.5794	23.4922	23.4012	23.4909	-0.0245788	0.392053	0.430385	0.212918
O60942	MCE1_HUMAN	mRNA-capping enzyme (HCAP1) (HCE) [Includes: mRNA 5'-triphosphate monophosphatase, EC 3.6.1.74 (mRNA 5'-phosphatase); mRNA guanylyltransferase, EC 2.7.7.50 (GTP--RNA guanylyltransferase, GTase) ]	24.1393	24.0252	24.0479	24.0708	23.6327	23.6814	23.4292	23.5811	0.489677	0.00222676	0.0121675	0.391488
O75027	ABCB7_HUMAN	Iron-sulfur clusters transporter ABCB7, mitochondrial (ATP-binding cassette sub-family B member 7, mitochondrial) (ATP-binding cassette transporter 7, ABC transporter 7 protein)	22.3838	22.6384	20.5661	21.8628	23.1964	23.5007	23.505	23.4007	-1.53793	0.0401869	0.0896296	0.28393
O75044	SRGP2_HUMAN	SLIT-ROBO Rho GTPase-activating protein 2, srGAP2 (Formin-binding protein 2) (Rho GTPase-activating protein 34)	23.0786	24.3436	23.3575	23.5933	24.1403	24.6098	24.1921	24.314	-0.720778	0.0773648	0.13532	0.382724
O75061	AUXI_HUMAN	Putative tyrosine-protein phosphatase auxilin, EC 3.1.3.48 (DnaJ homolog subfamily C member 6)	23.0938	20.662	22.5797	22.1118	20.6914	20.6671	20.4792	20.6125	1.4993	0.0568807	0.111655	0.235742
O75063	XYLK_HUMAN	Glycosaminoglycan xylosylkinase, EC 2.7.1.- (Xylose kinase)	20.576	22.6532	23.3967	22.2086	23.1243	23.3976	24.4155	23.6458	-1.43716	0.0987789	0.162141	0.111606
O75071	EFC14_HUMAN	EF-hand calcium-binding domain-containing protein 14	22.5209	23.249	22.805	22.8583	20.6914	21.8465	20.4792	21.0057	1.85263	0.00875365	0.0306876	0.0754645
O75083	WDR1_HUMAN	WD repeat-containing protein 1 (Actin-interacting protein 1, AIP1) (NORI-1)	25.4872	25.4757	25.5931	25.5187	26.1677	26.0843	25.8601	26.0374	-0.518701	0.00318936	0.0152922	0.10467
O75116	ROCK2_HUMAN	Rho-associated protein kinase 2, EC 2.7.11.1 (Rho kinase 2) (Rho-associated, coiled-coil-containing protein kinase 2) (Rho-associated, coiled-coil-containing protein kinase II, ROCK-II) (p164 ROCK-2)	22.9346	23.243	23.0692	23.0823	24.0198	24.2522	23.486	23.9193	-0.837085	0.0132138	0.0410403	0.0382459
O75122	CLAP2_HUMAN	CLIP-associating protein 2 (Cytoplasmic linker-associated protein 2) (Protein Orbit homolog 2, hOrbit2)	23.348	24.0398	23.8456	23.7445	23.075	23.2329	23.0911	23.133	0.611462	0.0224195	0.0597975	0.318384
O75127	PTCD1_HUMAN	Pentatricopeptide repeat-containing protein 1, mitochondrial	22.1044	20.662	20.5661	21.1108	23.3999	23.2441	22.9814	23.2085	-2.09763	0.00746114	0.0274652	0.449754
O75131	CPNE3_HUMAN	Copine-3 (Copine III)	26.3099	26.4884	26.2806	26.3596	26.3732	26.4444	26.5089	26.4421	-0.0825122	0.168886	0.239966	0.0158993
O75150	BRE1B_HUMAN	E3 ubiquitin-protein ligase BRE1B, BRE1-B, EC 2.3.2.27 (95 kDa retinoblastoma-associated protein, RBP95) (RING finger protein 40) (RING-type E3 ubiquitin transferase BRE1B)	24.3881	24.1434	24.3587	24.2967	24.489	24.3696	24.085	24.3146	-0.0178282	0.453243	0.469829	0.243136
O75152	ZC11A_HUMAN	Zinc finger CCCH domain-containing protein 11A	24.561	24.0654	23.9834	24.2033	23.8852	23.4013	24.225	23.8372	0.366108	0.144301	0.214494	0.138725
O75153	CLU_HUMAN	Clustered mitochondria protein homolog	24.4392	24.4367	24.2872	24.3877	24.9787	24.8478	24.7353	24.854	-0.466245	0.00285901	0.0141965	0.183513
O75165	DJC13_HUMAN	DnaJ homolog subfamily C member 13 (Required for receptor-mediated endocytosis 8, RME-8)	23.1918	22.9645	22.9926	23.0496	23.3278	23.1345	22.7169	23.0597	-0.0101255	0.480434	0.486956	0.472503
O75170	PP6R2_HUMAN	Serine/threonine-protein phosphatase 6 regulatory subunit 2 (SAPS domain family member 2)	20.576	22.4204	20.5661	21.1875	22.4286	21.8129	22.1434	22.1283	-0.940851	0.108221	0.172907	0.195412
O75175	CNOT3_HUMAN	CCR4-NOT transcription complex subunit 3 (CCR4-associated factor 3) (Leukocyte receptor cluster member 2)	24.1668	24.328	24.33	24.2749	23.2596	23.3609	23.2566	23.2924	0.982517	5.26126e-05	0.00105418	0.0535168
O75179	ANR17_HUMAN	Ankyrin repeat domain-containing protein 17 (Gene trap ankyrin repeat protein) (Serologically defined breast cancer antigen NY-BR-16)	22.642	22.4599	23.0692	22.7237	22.6203	22.7751	22.3854	22.5936	0.130123	0.287277	0.344116	0.210146
O75190	DNJB6_HUMAN	DnaJ homolog subfamily B member 6 (HHDJ1) (Heat shock protein J2, HSJ-2) (MRJ) (MSJ-1)	25.0183	25.248	25.1348	25.1337	24.4735	24.3272	24.4577	24.4195	0.714223	0.000454238	0.00416935	0.11152
O75191	XYLB_HUMAN	Xylulose kinase, Xylulokinase, EC 2.7.1.17	23.4515	22.6835	23.2396	23.1249	22.2486	22.6264	20.4792	21.7847	1.34018	0.0641017	0.119454	0.11152
O75204	TM127_HUMAN	Transmembrane protein 127	22.7519	22.5657	22.1761	22.4979	20.6914	20.6671	20.4792	20.6125	1.88535	0.000247259	0.00286089	0.00983656
O75223	GGCT_HUMAN	Gamma-glutamylcyclotransferase, EC 4.3.2.9 (Cytochrome c-releasing factor 21)	24.141	23.9873	24.3159	24.1481	24.7089	24.9391	23.9932	24.547	-0.398987	0.127277	0.195558	0.0740258
O75251	NDUS7_HUMAN	NADH dehydrogenase [ubiquinone] iron-sulfur protein 7, mitochondrial, EC 7.1.1.2 (Complex I-20kD, CI-20kD) (NADH-ubiquinone oxidoreductase 20 kDa subunit) (PSST subunit)	23.9836	24.054	24.0855	24.041	25.727	25.878	25.4279	25.6776	-1.63659	0.000135255	0.00186914	0.0637779
O75306	NDUS2_HUMAN	NADH dehydrogenase [ubiquinone] iron-sulfur protein 2, mitochondrial, EC 7.1.1.2 (Complex I-49kD, CI-49kD) (NADH-ubiquinone oxidoreductase 49 kDa subunit)	22.9	23.1559	23.1902	23.082	24.5257	24.5228	24.6258	24.5581	-1.47607	5.57269e-05	0.0010858	0.0937437
O75319	DUS11_HUMAN	RNA/RNP complex-1-interacting phosphatase, EC 3.1.3.- (Dual specificity protein phosphatase 11) (Phosphatase that interacts with RNA/RNP complex 1)	24.743	23.0052	24.0297	23.926	22.775	23.1018	22.9151	22.9307	0.995297	0.0622161	0.117545	0.107164
O75323	NIPS2_HUMAN	Protein NipSnap homolog 2, NipSnap2 (Glioblastoma-amplified sequence)	25.2769	25.5809	24.8698	25.2425	24.8543	24.9769	24.837	24.8894	0.353122	0.0844927	0.144155	0.144507
O75330	HMMR_HUMAN	Hyaluronan mediated motility receptor (Intracellular hyaluronic acid-binding protein) (Receptor for hyaluronan-mediated motility) (CD antigen CD168)	20.576	20.662	20.5661	20.6013	22.6985	22.5322	22.1759	22.4689	-1.86752	0.000143529	0.00192767	0.189261
O75340	PDCD6_HUMAN	Programmed cell death protein 6 (Apoptosis-linked gene 2 protein homolog, ALG-2)	24.9007	25.2616	25.9692	25.3772	24.803	24.6431	24.8116	24.7526	0.624624	0.0607246	0.116194	0.197318
O75347	TBCA_HUMAN	Tubulin-specific chaperone A (TCP1-chaperonin cofactor A) (Tubulin-folding cofactor A, CFA)	26.2119	26.2896	26.4603	26.3206	26.6764	26.4651	26.5942	26.5786	-0.257979	0.0272014	0.0678864	0.144837
O75348	VATG1_HUMAN	V-type proton ATPase subunit G 1, V-ATPase subunit G 1 (V-ATPase 13 kDa subunit 1) (Vacuolar proton pump subunit G 1) (Vacuolar proton pump subunit M16)	25.093	24.9006	24.7135	24.9023	24.7231	24.5167	24.5669	24.6022	0.300112	0.0378833	0.0860256	0.494583
O75351	VPS4B_HUMAN	Vacuolar protein sorting-associated protein 4B, EC 3.6.4.6 (Cell migration-inducing gene 1 protein) (Suppressor of K(+) transport growth defect 1, Protein SKD1)	24.4669	24.2132	24.3821	24.3541	24.4081	24.5436	24.4746	24.4754	-0.12135	0.111544	0.17707	0.211383
O75352	MPU1_HUMAN	Mannose-P-dolichol utilization defect 1 protein (Suppressor of Lec15 and Lec35 glycosylation mutation homolog, SL15)	23.9949	23.6889	23.4644	23.7161	22.4155	22.6489	23.0682	22.7109	1.00521	0.00742612	0.0273772	0.465825
O75367	H2AY_HUMAN	Core histone macro-H2A.1, Histone macroH2A1, mH2A1 (Histone H2A.y, H2A/y) (Medulloblastoma antigen MU-MB-50.205)	25.8263	25.9459	25.7724	25.8482	25.7337	25.7571	25.9841	25.8249	0.0232668	0.409194	0.443297	0.0565334
O75368	SH3L1_HUMAN	SH3 domain-binding glutamic acid-rich-like protein	24.6697	24.2392	24.9102	24.6064	24.0991	24.0446	20.4792	22.8743	1.73208	0.113351	0.179533	0.414448
O75369	FLNB_HUMAN	Filamin-B, FLN-B (ABP-278) (ABP-280 homolog) (Actin-binding-like protein) (Beta-filamin) (Filamin homolog 1, Fh1) (Filamin-3) (Thyroid autoantigen) (Truncated actin-binding protein, Truncated ABP)	26.0153	26.0404	26.0403	26.032	26.4681	26.561	26.3483	26.4591	-0.427143	0.00117216	0.00795529	0.0298133
O75376	NCOR1_HUMAN	Nuclear receptor corepressor 1, N-CoR, N-CoR1	23.1872	22.9055	22.529	22.8739	23.7946	24.0914	23.4109	23.7656	-0.89175	0.015644	0.0460629	0.398525
O75380	NDUS6_HUMAN	NADH dehydrogenase [ubiquinone] iron-sulfur protein 6, mitochondrial (Complex I-13kD-A, CI-13kD-A) (NADH-ubiquinone oxidoreductase 13 kDa-A subunit)	20.576	20.662	20.5661	20.6013	20.6914	24.3256	20.4792	21.832	-1.23069	0.19006	0.259	0.00247959
O75381	PEX14_HUMAN	Peroxisomal membrane protein PEX14 (PTS1 receptor-docking protein) (Peroxin-14) (Peroxisomal membrane anchor protein PEX14)	23.6996	23.3395	23.7928	23.6106	20.6914	23.897	23.9538	22.8474	0.763213	0.260645	0.321582	0.318384
O75390	CISY_HUMAN	Citrate synthase, mitochondrial, EC 2.3.3.1 (Citrate (Si)-synthase)	25.3487	25.6863	25.2789	25.438	25.7663	25.8322	25.5679	25.7221	-0.284169	0.0643639	0.119807	0.481122
O75391	SPAG7_HUMAN	Sperm-associated antigen 7	25.0938	25.0717	25.5624	25.2426	24.9901	25.3876	25.3096	25.2291	0.0135491	0.474744	0.483645	0.141715
O75394	RM33_HUMAN	39S ribosomal protein L33, mitochondrial, L33mt, MRP-L33 (Mitochondrial large ribosomal subunit protein bL33m)	25.7077	25.5637	25.3649	25.5454	25.8539	25.286	25.278	25.4726	0.0727837	0.375993	0.417388	0.393985
O75396	SC22B_HUMAN	Vesicle-trafficking protein SEC22b (ER-Golgi SNARE of 24 kDa, ERS-24, ERS24) (SEC22 vesicle-trafficking protein homolog B) (SEC22 vesicle-trafficking protein-like 1)	26.7155	26.6281	26.5636	26.6357	25.0619	24.8249	25.4117	25.0995	1.53621	0.000474764	0.00424703	0.0162818
O75400	PR40A_HUMAN	Pre-mRNA-processing factor 40 homolog A (Fas ligand-associated factor 1) (Formin-binding protein 11) (Formin-binding protein 3) (Huntingtin yeast partner A) (Huntingtin-interacting protein 10, HIP-10) (Huntingtin-interacting protein A) (Renal carcinoma antigen NY-REN-6)	25.4742	25.6437	25.9146	25.6775	25.4131	25.5074	25.1654	25.362	0.31552	0.0632187	0.118401	0.191165
O75419	CDC45_HUMAN	Cell division control protein 45 homolog (PORC-PI-1)	20.576	20.662	20.5661	20.6013	22.8276	23.4657	20.4792	22.2575	-1.65613	0.0712052	0.127858	0.313248
O75420	GGYF1_HUMAN	GRB10-interacting GYF protein 1 (PERQ amino acid-rich with GYF domain-containing protein 1)	23.2123	20.662	20.5661	21.4801	22.362	22.5822	20.4792	21.8078	-0.327651	0.389711	0.428291	0.203299
O75427	LRCH4_HUMAN	Leucine-rich repeat and calponin homology domain-containing protein 4 (Leucine-rich repeat neuronal protein 4, Leucine-rich neuronal protein)	23.0648	23.3209	23.0896	23.1584	20.6914	20.6671	20.4792	20.6125	2.54588	8.77266e-06	0.000351424	0.109978
O75431	MTX2_HUMAN	Metaxin-2 (Mitochondrial outer membrane import complex protein 2)	24.295	22.5478	23.3644	23.4024	22.9551	22.9389	22.5748	22.823	0.579436	0.1637	0.235105	0.448454
O75436	VP26A_HUMAN	Vacuolar protein sorting-associated protein 26A (Vesicle protein sorting 26A, hVPS26)	24.9599	25.0495	24.78	24.9298	24.7654	24.6228	24.8406	24.7429	0.186898	0.070087	0.126682	0.40052
O75439	MPPB_HUMAN	Mitochondrial-processing peptidase subunit beta, EC 3.4.24.64 (Beta-MPP) (P-52)	25.3312	25.0778	25.1658	25.1916	24.8755	24.4099	24.7929	24.6928	0.498806	0.0183185	0.0518211	0.0396163
O75446	SAP30_HUMAN	Histone deacetylase complex subunit SAP30 (30 kDa Sin3-associated polypeptide) (Sin3 corepressor complex subunit SAP30) (Sin3-associated polypeptide p30)	23.229	22.8787	22.6777	22.9284	23.9782	23.5652	23.7331	23.7588	-0.830376	0.00721587	0.0267718	0.241374
O75448	MED24_HUMAN	Mediator of RNA polymerase II transcription subunit 24 (Activator-recruited cofactor 100 kDa component, ARC100) (Cofactor required for Sp1 transcriptional activation subunit 4, CRSP complex subunit 4) (Mediator complex subunit 24) (Thyroid hormone receptor-associated protein 4) (Thyroid hormone receptor-associated protein complex 100 kDa component, Trap100, hTRAP100) (Vitamin D3 receptor-interact…	20.576	21.4944	20.5661	20.8788	22.6588	20.6671	21.7622	21.696	-0.817214	0.139482	0.209478	0.074661
O75449	KTNA1_HUMAN	Katanin p60 ATPase-containing subunit A1, Katanin p60 subunit A1, EC 5.6.1.1 (p60 katanin)	23.904	23.9313	23.5795	23.805	24.0318	23.7989	20.4792	22.77	1.035	0.210043	0.274769	0.146173
O75475	PSIP1_HUMAN	PC4 and SFRS1-interacting protein (CLL-associated antigen KW-7) (Dense fine speckles 70 kDa protein, DFS 70) (Lens epithelium-derived growth factor) (Transcriptional coactivator p75/p52)	24.6997	24.6641	24.1986	24.5208	25.3028	25.3525	25.2775	25.3109	-0.790149	0.00417192	0.0185256	0.158239
O75477	ERLN1_HUMAN	Erlin-1 (Endoplasmic reticulum lipid raft-associated protein 1) (Protein KE04) (Stomatin-prohibitin-flotillin-HflC/K domain-containing protein 1, SPFH domain-containing protein 1)	24.4373	24.2055	23.6076	24.0834	23.6848	23.9205	24.3261	23.9771	0.106309	0.374493	0.416394	0.377351
O75489	NDUS3_HUMAN	NADH dehydrogenase [ubiquinone] iron-sulfur protein 3, mitochondrial, EC 7.1.1.2 (Complex I-30kD, CI-30kD) (NADH-ubiquinone oxidoreductase 30 kDa subunit)	23.3848	23.2083	23.2456	23.2796	24.0039	23.7449	24.025	23.9246	-0.645	0.00177167	0.0104611	0.482561
O75494	SRS10_HUMAN	Serine/arginine-rich splicing factor 10 (40 kDa SR-repressor protein, SRrp40) (FUS-interacting serine-arginine-rich protein 1) (Splicing factor SRp38) (Splicing factor, arginine/serine-rich 13A) (TLS-associated protein with Ser-Arg repeats, TASR, TLS-associated protein with SR repeats) (TLS-associated serine-arginine protein, TLS-associated SR protein)	25.7065	25.8513	25.9224	25.8267	25.9387	26.4792	26.2834	26.2338	-0.407048	0.0375723	0.0857659	0.189004
O75521	ECI2_HUMAN	Enoyl-CoA delta isomerase 2, EC 5.3.3.8 (DRS-1) (Delta(3),delta(2)-enoyl-CoA isomerase, D3,D2-enoyl-CoA isomerase) (Diazepam-binding inhibitor-related protein 1, DBI-related protein 1) (Dodecenoyl-CoA isomerase) (Hepatocellular carcinoma-associated antigen 88) (Peroxisomal 3,2-trans-enoyl-CoA isomerase, pECI) (Renal carcinoma antigen NY-REN-1)	25.1268	25.2324	25.111	25.1567	25.3129	25.4225	25.2228	25.3194	-0.162657	0.0392108	0.0881706	0.0466199
O75530	EED_HUMAN	Polycomb protein EED, hEED (Embryonic ectoderm development protein) (WD protein associating with integrin cytoplasmic tails 1, WAIT-1)	20.576	23.1874	24.9453	22.9029	24.9979	25.4355	20.4792	23.6375	-0.734643	0.36787	0.410646	0.379075
O75531	BAF_HUMAN	Barrier-to-autointegration factor (Breakpoint cluster region protein 1) [Cleaved into: Barrier-to-autointegration factor, N-terminally processed ]	22.3341	21.9631	22.6632	22.3201	22.5507	21.8522	21.419	21.9406	0.379487	0.191014	0.259262	0.46472
O75533	SF3B1_HUMAN	Splicing factor 3B subunit 1 (Pre-mRNA-splicing factor SF3b 155 kDa subunit, SF3b155) (Spliceosome-associated protein 155, SAP 155)	25.7839	25.7118	25.5834	25.693	25.846	25.7664	25.6051	25.7392	-0.0461334	0.321185	0.372609	0.380233
O75534	CSDE1_HUMAN	Cold shock domain-containing protein E1 (N-ras upstream gene protein) (Protein UNR)	24.6024	24.3295	24.7668	24.5662	25.0842	25.1283	25.0796	25.0974	-0.531147	0.00721846	0.0267718	0.426851
O75554	WBP4_HUMAN	WW domain-binding protein 4, WBP-4 (Formin-binding protein 21) (WW domain-containing-binding protein 4)	20.576	20.662	22.8965	21.3782	23.4148	22.9341	23.1627	23.1705	-1.79237	0.0405117	0.0900686	0.404389
O75569	PRKRA_HUMAN	Interferon-inducible double-stranded RNA-dependent protein kinase activator A (PKR-associated protein X) (PKR-associating protein X) (Protein activator of the interferon-induced protein kinase) (Protein kinase, interferon-inducible double-stranded RNA-dependent activator)	24.6836	24.658	24.7906	24.7108	24.4568	24.7636	24.5999	24.6068	0.103975	0.173125	0.243809	0.0135035
O75586	MED6_HUMAN	Mediator of RNA polymerase II transcription subunit 6 (Activator-recruited cofactor 33 kDa component, ARC33) (Mediator complex subunit 6, hMed6) (Renal carcinoma antigen NY-REN-28)	20.576	21.9195	20.5661	21.0205	22.797	20.6671	20.4792	21.3144	-0.293879	0.376065	0.417388	0.271673
O75592	MYCB2_HUMAN	E3 ubiquitin-protein ligase MYCBP2, EC 2.3.2.33 (Myc-binding protein 2) (Protein associated with Myc)	21.7808	20.662	21.686	21.3763	21.3213	20.6671	21.214	21.0675	0.30882	0.247348	0.309987	0.208599
O75600	KBL_HUMAN	2-amino-3-ketobutyrate coenzyme A ligase, mitochondrial, AKB ligase, EC 2.3.1.29 (Aminoacetone synthase) (Glycine acetyltransferase)	22.9101	22.9438	22.7755	22.8765	21.9699	22.4995	21.9353	22.1349	0.741583	0.00870141	0.0305479	0.29223
O75607	NPM3_HUMAN	Nucleoplasmin-3	24.4001	23.8966	24.6669	24.3212	25.4851	25.027	24.0538	24.8553	-0.534112	0.163484	0.234999	0.258839
O75608	LYPA1_HUMAN	Acyl-protein thioesterase 1, APT-1, hAPT1, EC 3.1.2.- (Lysophospholipase 1) (Lysophospholipase I, LPL-I, LysoPLA I) (Palmitoyl-protein hydrolase, EC 3.1.2.22)	23.9593	23.9123	23.729	23.8669	20.6914	20.6671	20.4792	20.6125	3.25434	2.36742e-06	0.000173997	0.311007
O75616	ERAL1_HUMAN	GTPase Era, mitochondrial, H-ERA, hERA (Conserved ERA-like GTPase, CEGA) (ERA-W) (ERA-like protein 1)	22.838	23.1071	23.0706	23.0053	23.4164	23.2257	23.6408	23.4276	-0.422381	0.0224871	0.0599453	0.0436805
O75643	U520_HUMAN	U5 small nuclear ribonucleoprotein 200 kDa helicase, EC 3.6.4.13 (Activating signal cointegrator 1 complex subunit 3-like 1) (BRR2 homolog) (U5 snRNP-specific 200 kDa protein, U5-200KD)	25.2952	25.3026	25.1661	25.2546	25.361	25.3003	25.1688	25.2767	-0.0220888	0.387145	0.426422	0.407427
O75648	MTU1_HUMAN	Mitochondrial tRNA-specific 2-thiouridylase 1, EC 2.8.1.14 (MTO2 homolog)	20.576	20.662	20.5661	20.6013	20.6914	20.6671	24.1097	21.8227	-1.22136	0.172903	0.243636	0.189261
O75663	TIPRL_HUMAN	TIP41-like protein (Putative MAPK-activating protein PM10) (Type 2A-interacting protein, TIP)	24.8012	24.3078	24.3962	24.5017	24.4864	24.1752	23.9809	24.2141	0.287571	0.12279	0.190445	0.287647
O75665	OFD1_HUMAN	Centriole and centriolar satellite protein OFD1 (Oral-facial-digital syndrome 1 protein) (Protein 71-7A)	20.576	23.4465	23.1225	22.3816	22.7657	20.6671	20.4792	21.304	1.07765	0.203949	0.268221	0.398357
O75674	TM1L1_HUMAN	TOM1-like protein 1 (Src-activating and signaling molecule protein) (Target of Myb-like protein 1)	20.576	20.662	20.5661	20.6013	20.6914	20.6671	22.8108	21.3897	-0.788397	0.164896	0.235996	0.189261
O75676	KS6A4_HUMAN	Ribosomal protein S6 kinase alpha-4, S6K-alpha-4, EC 2.7.11.1 (90 kDa ribosomal protein S6 kinase 4) (Nuclear mitogen- and stress-activated protein kinase 2) (Ribosomal protein kinase B, RSKB)	22.2072	21.3117	20.5661	21.3617	22.8955	21.7841	22.7812	22.4869	-1.12526	0.0648994	0.120471	0.407036
O75683	SURF6_HUMAN	Surfeit locus protein 6	23.2814	20.662	20.5661	21.5032	23.4777	20.6671	23.1589	22.4346	-0.931402	0.249971	0.311896	0.443284
O75691	UTP20_HUMAN	Small subunit processome component 20 homolog (Down-regulated in metastasis protein) (Novel nucleolar protein 73, NNP73) (Protein Key-1A6)	22.6196	22.3374	21.9593	22.3054	23.5185	23.4811	23.6636	23.5544	-1.24896	0.00165163	0.0100257	0.0211293
O75694	NU155_HUMAN	Nuclear pore complex protein Nup155 (155 kDa nucleoporin) (Nucleoporin Nup155)	24.1248	24.2478	24.3128	24.2285	24.5066	24.349	24.4612	24.4389	-0.210479	0.0218516	0.0586956	0.343258
O75695	XRP2_HUMAN	Protein XRP2	20.576	20.662	20.5661	20.6013	22.3023	22.7254	22.6947	22.5741	-1.97277	7.27521e-05	0.00129926	0.189261
O75717	WDHD1_HUMAN	WD repeat and HMG-box DNA-binding protein 1 (Acidic nucleoplasmic DNA-binding protein 1, And-1)	21.9493	22.594	22.207	22.2501	23.8825	23.7766	23.5058	23.7216	-1.47153	0.00126379	0.00839515	0.026359
O75718	CRTAP_HUMAN	Cartilage-associated protein	25.1598	25.3822	25.2827	25.2749	24.5913	24.9052	24.9452	24.8139	0.460983	0.0116739	0.037559	0.0137275
O75746	S2512_HUMAN	Electrogenic aspartate/glutamate antiporter SLC25A12, mitochondrial (Araceli hiperlarga, Aralar, Aralar1) (Mitochondrial aspartate glutamate carrier 1) (Solute carrier family 25 member 12)	21.9107	21.8572	21.1913	21.6531	22.5801	22.7555	23.1349	22.8235	-1.17041	0.00725384	0.0268626	0.112566
O75787	RENR_HUMAN	Renin receptor (ATPase H(+)-transporting lysosomal accessory protein 2) (ATPase H(+)-transporting lysosomal-interacting protein 2) (ER-localized type I transmembrane adapter) (Embryonic liver differentiation factor 10) (N14F) (Renin/prorenin receptor) (Vacuolar ATP synthase membrane sector-associated protein M8-9, ATP6M8-9, V-ATPase M8.9 subunit) [Cleaved into: Renin receptor N-terminal fragment;…	22.5437	22.5114	20.5661	21.8737	20.6914	20.6671	23.0754	21.478	0.395741	0.360476	0.405197	0.163238
O75817	POP7_HUMAN	Ribonuclease P protein subunit p20, RNaseP protein p20 (Ribonucleases P/MRP protein subunit POP7 homolog, hPOP7)	24.2899	24.6797	24.4967	24.4888	24.4296	24.6704	24.5757	24.5586	-0.0698283	0.313147	0.366541	0.340983
O75818	RPP40_HUMAN	Ribonuclease P protein subunit p40, RNaseP protein p40 (RNase P subunit 1)	22.2168	22.5923	22.7855	22.5315	23.7574	23.9824	23.259	23.6663	-1.13474	0.00693759	0.0261033	0.0546802
O75821	EIF3G_HUMAN	Eukaryotic translation initiation factor 3 subunit G, eIF3g (Eukaryotic translation initiation factor 3 RNA-binding subunit, eIF-3 RNA-binding subunit) (Eukaryotic translation initiation factor 3 subunit 4) (eIF-3-delta) (eIF3 p42) (eIF3 p44)	26.6673	26.7113	26.67	26.6828	26.4826	26.3675	26.197	26.349	0.333826	0.00830002	0.0295005	0.169096
O75822	EIF3J_HUMAN	Eukaryotic translation initiation factor 3 subunit J, eIF3j (Eukaryotic translation initiation factor 3 subunit 1) (eIF-3-alpha) (eIF3 p35)	24.6532	24.6445	24.7339	24.6772	24.8762	24.7042	24.5172	24.6992	-0.0220194	0.423852	0.454167	0.0358187
O75828	CBR3_HUMAN	Carbonyl reductase [NADPH] 3, EC 1.1.1.184 (NADPH-dependent carbonyl reductase 3) (Quinone reductase CBR3, EC 1.6.5.10) (Short chain dehydrogenase/reductase family 21C member 2)	23.6838	23.4053	23.922	23.6704	24.1974	23.9183	24.0246	24.0467	-0.376369	0.045632	0.0976641	0.0804976
O75832	PSD10_HUMAN	26S proteasome non-ATPase regulatory subunit 10 (26S proteasome regulatory subunit p28) (Gankyrin) (p28(GANK))	25.431	24.9527	25.2986	25.2274	25.2968	24.963	24.9	25.0532	0.174173	0.20375	0.268178	0.307797
O75844	FACE1_HUMAN	CAAX prenyl protease 1 homolog, EC 3.4.24.84 (Farnesylated proteins-converting enzyme 1, FACE-1) (Prenyl protein-specific endoprotease 1) (Zinc metalloproteinase Ste24 homolog)	24.7036	24.7464	23.9219	24.4573	23.8728	24.2768	24.7759	24.3085	0.148801	0.355605	0.401184	0.25216
O75874	IDHC_HUMAN	Isocitrate dehydrogenase [NADP] cytoplasmic, IDH, IDH1, EC 1.1.1.42 (Cytosolic NADP-isocitrate dehydrogenase) (IDPc) (NADP(+)-specific ICDH) (Oxalosuccinate decarboxylase)	26.2818	26.374	26.4887	26.3815	26.0204	26.0322	26.1503	26.0677	0.313867	0.00627165	0.0246515	0.0147012
O75879	GATB_HUMAN	Glutamyl-tRNA(Gln) amidotransferase subunit B, mitochondrial, Glu-AdT subunit B, EC 6.3.5.- (Cytochrome c oxidase assembly factor PET112 homolog)	24.3578	23.9575	24.3414	24.2189	23.5754	23.5813	23.3194	23.492	0.726876	0.00487446	0.0206588	0.103182
O75880	SCO1_HUMAN	Protein SCO1 homolog, mitochondrial	25.4246	24.5192	24.2766	24.7401	24.7608	25.7907	25.2568	25.2695	-0.529348	0.1564	0.227604	0.20824
O75886	STAM2_HUMAN	Signal transducing adapter molecule 2, STAM-2 (Hrs-binding protein)	23.1455	23.9592	23.9491	23.6846	23.2264	23.2116	23.3105	23.2495	0.435093	0.0920395	0.153941	0.36505
O75891	AL1L1_HUMAN	Cytosolic 10-formyltetrahydrofolate dehydrogenase, 10-FTHFDH, FDH, EC 1.5.1.6 (Aldehyde dehydrogenase family 1 member L1)	25.9055	25.9491	25.7721	25.8756	24.6741	25.0656	20.4792	23.4063	2.4693	0.0840213	0.143749	0.241874
O75907	DGAT1_HUMAN	Diacylglycerol O-acyltransferase 1, EC 2.3.1.20 (ACAT-related gene product 1) (Acyl-CoA retinol O-fatty-acyltransferase, ARAT, Retinol O-fatty-acyltransferase, EC 2.3.1.76) (Diglyceride acyltransferase)	23.4484	23.0138	22.7474	23.0699	23.0346	23.5047	23.3805	23.3066	-0.2367	0.196986	0.263057	0.120693
O75909	CCNK_HUMAN	Cyclin-K	24.1034	20.662	20.5661	21.7772	20.6914	23.6422	20.4792	21.6042	0.172926	0.458213	0.473387	0.472503
O75911	DHRS3_HUMAN	Short-chain dehydrogenase/reductase 3, EC 1.1.1.300 (DD83.1) (Retinal short-chain dehydrogenase/reductase 1, retSDR1) (Retinol dehydrogenase 17) (Short chain dehydrogenase/reductase family 16C member 1)	24.1181	23.7689	24.2532	24.0467	25.2094	25.1823	25.3021	25.2313	-1.18454	0.000673875	0.00537464	0.0464294
O75915	PRAF3_HUMAN	PRA1 family protein 3 (ADP-ribosylation factor-like protein 6-interacting protein 5, ARL-6-interacting protein 5, Aip-5) (Cytoskeleton-related vitamin A-responsive protein) (Dermal papilla-derived protein 11) (GTRAP3-18) (Glutamate transporter EAAC1-interacting protein) (JM5) (Prenylated Rab acceptor protein 2) (Protein JWa) (Putative MAPK-activating protein PM27)	24.9523	20.662	20.5661	22.0601	20.6914	23.9154	24.7171	23.108	-1.04783	0.305221	0.359226	0.17527
O75925	PIAS1_HUMAN	E3 SUMO-protein ligase PIAS1, EC 2.3.2.- (DEAD/H box-binding protein 1) (E3 SUMO-protein transferase PIAS1) (Gu-binding protein, GBP) (Protein inhibitor of activated STAT protein 1) (RNA helicase II-binding protein)	20.576	20.662	20.5661	20.6013	20.6914	20.6671	21.9592	21.1059	-0.504542	0.151803	0.222491	0.189261
O75935	DCTN3_HUMAN	Dynactin subunit 3 (Dynactin complex subunit 22 kDa subunit, p22)	23.4671	24.1027	24.3523	23.974	24.4613	24.1545	24.0633	24.2264	-0.252334	0.216459	0.280992	0.275635
O75937	DNJC8_HUMAN	DnaJ homolog subfamily C member 8 (Splicing protein spf31)	26.4127	26.7116	26.5956	26.5733	26.0639	26.5947	26.645	26.4345	0.13875	0.268046	0.327841	0.415086
O75940	SPF30_HUMAN	Survival of motor neuron-related-splicing factor 30 (30 kDa splicing factor SMNrp) (SMN-related protein) (Survival motor neuron domain-containing protein 1)	25.3546	25.2974	25.1251	25.259	25.4956	25.3812	25.0723	25.3163	-0.0573161	0.355458	0.401111	0.11069
O75947	ATP5H_HUMAN	ATP synthase subunit d, mitochondrial, ATPase subunit d (ATP synthase peripheral stalk subunit d)	23.9766	22.9443	23.7189	23.5466	23.8946	23.894	24.098	23.9622	-0.415606	0.130373	0.198826	0.32652
O75955	FLOT1_HUMAN	Flotillin-1	20.576	20.662	20.5661	20.6013	23.5365	23.672	23.8367	23.6818	-3.08041	2.37175e-06	0.000173997	0.168849
O75962	TRIO_HUMAN	Triple functional domain protein, EC 2.7.11.1 (PTPRF-interacting protein)	22.295	22.1909	22.3125	22.2661	22.9108	23.0132	22.5597	22.8279	-0.561796	0.00845597	0.0299422	0.160723
O75964	ATP5L_HUMAN	ATP synthase subunit g, mitochondrial, ATPase subunit g (ATP synthase membrane subunit g)	25.8514	25.5634	24.9947	25.4698	26.1551	26.2464	26.4036	26.2684	-0.798526	0.0190399	0.0533775	0.288058
O75976	CBPD_HUMAN	Carboxypeptidase D, EC 3.4.17.22 (Metallocarboxypeptidase D) (gp180)	22.427	22.4604	22.6318	22.5064	23.6002	23.7099	22.8165	23.3755	-0.869154	0.0196942	0.054655	0.134073
O76003	GLRX3_HUMAN	Glutaredoxin-3 (PKC-interacting cousin of thioredoxin, PICOT) (PKC-theta-interacting protein, PKCq-interacting protein) (Thioredoxin-like protein 2)	25.9929	25.6917	25.9093	25.8646	26.1913	25.806	25.9732	25.9902	-0.125516	0.215084	0.279797	0.36402
O76021	RL1D1_HUMAN	Ribosomal L1 domain-containing protein 1 (CATX-11) (Cellular senescence-inhibited gene protein) (Protein PBK1)	26.0251	26.1303	26.0541	26.0699	25.7353	25.7877	25.9801	25.8344	0.235494	0.0217142	0.0584248	0.12373
O76024	WFS1_HUMAN	Wolframin	24.4401	24.0654	20.5661	23.0239	24.2097	20.6671	25.3618	23.4129	-0.389021	0.422905	0.453743	0.117954
O76031	CLPX_HUMAN	ATP-dependent Clp protease ATP-binding subunit clpX-like, mitochondrial	24.6788	24.6927	24.7238	24.6984	24.8173	24.7553	24.7492	24.7739	-0.0755102	0.0207517	0.0567846	0.18096
O76054	S14L2_HUMAN	SEC14-like protein 2 (Alpha-tocopherol-associated protein, TAP, hTAP) (Squalene transfer protein) (Supernatant protein factor, SPF)	22.7915	22.941	23.1597	22.9641	24.1335	23.6127	20.4792	22.7418	0.222287	0.427842	0.457049	0.256842
O76071	CIAO1_HUMAN	Probable cytosolic iron-sulfur protein assembly protein CIAO1 (WD repeat-containing protein 39)	24.4521	24.7885	24.7626	24.6677	25.0608	24.8775	24.361	24.7664	-0.0986998	0.348479	0.395135	0.0521918
O76075	DFFB_HUMAN	DNA fragmentation factor subunit beta, EC 3.-.-.- (Caspase-activated deoxyribonuclease, CAD, Caspase-activated DNase) (Caspase-activated nuclease, CPAN) (DNA fragmentation factor 40 kDa subunit, DFF-40)	22.8003	24.1641	23.5316	23.4987	23.1496	20.6671	22.7899	22.2022	1.29647	0.105003	0.168823	0.272932
O76080	ZFAN5_HUMAN	AN1-type zinc finger protein 5 (Zinc finger A20 domain-containing protein 2) (Zinc finger protein 216)	20.576	20.662	20.5661	20.6013	20.6914	24.1188	23.5255	22.7786	-2.17723	0.0543566	0.10933	0.152912
O76094	SRP72_HUMAN	Signal recognition particle subunit SRP72, SRP72 (Signal recognition particle 72 kDa protein)	25.7173	25.9686	25.8002	25.8287	25.5477	25.7094	25.6398	25.6323	0.196408	0.0440791	0.0954177	0.192109
O76095	JTB_HUMAN	Protein JTB (Jumping translocation breakpoint protein) (Prostate androgen-regulated protein, PAR protein)	20.576	20.662	20.5661	20.6013	25.4869	20.6671	20.4792	22.211	-1.60969	0.190838	0.259129	0.189261
O77932	DXO_HUMAN	Decapping and exoribonuclease protein, DXO, EC 3.6.1.- (5'-3' exoribonuclease DXO, EC 3.1.13.-) (Dom-3 homolog Z) (NAD-capped RNA hydrolase DXO, DeNADding enzyme DXO, EC 3.6.1.-)	22.818	22.8593	22.6474	22.7749	22.7198	22.7993	20.4792	21.9994	0.775521	0.183522	0.254875	0.158014
O94763	RMP_HUMAN	Unconventional prefoldin RPB5 interactor 1 (Protein NNX3) (Protein phosphatase 1 regulatory subunit 19) (RNA polymerase II subunit 5-mediating protein, RPB5-mediating protein)	22.3385	22.4579	20.5661	21.7875	22.608	20.6671	22.2621	21.8457	-0.0582528	0.474482	0.483607	0.458759
O94766	B3GA3_HUMAN	Galactosylgalactosylxylosylprotein 3-beta-glucuronosyltransferase 3, EC 2.4.1.135 (Beta-1,3-glucuronyltransferase 3) (Glucuronosyltransferase I, GlcAT-I) (UDP-GlcUA:Gal beta-1,3-Gal-R glucuronyltransferase, GlcUAT-I)	22.4136	22.5552	22.5121	22.4936	23.7642	23.3545	23.3761	23.4983	-1.00461	0.00098669	0.00702995	0.372115
O94768	ST17B_HUMAN	Serine/threonine-protein kinase 17B, EC 2.7.11.1 (DAP kinase-related apoptosis-inducing protein kinase 2)	20.576	20.662	20.5661	20.6013	22.2336	22.148	22.8771	22.4196	-1.81821	0.000716941	0.00564933	0.189261
O94776	MTA2_HUMAN	Metastasis-associated protein MTA2 (Metastasis-associated 1-like 1, MTA1-L1 protein) (p53 target protein in deacetylase complex)	25.1606	25.1393	24.9972	25.099	25.5207	25.7058	25.5724	25.5996	-0.500617	0.00132911	0.0086685	0.00789244
O94804	STK10_HUMAN	Serine/threonine-protein kinase 10, EC 2.7.11.1 (Lymphocyte-oriented kinase)	21.9991	22.2884	22.5057	22.2644	23.8913	23.5765	23.2631	23.577	-1.31258	0.0024536	0.0129247	0.0285737
O94808	GFPT2_HUMAN	Glutamine--fructose-6-phosphate aminotransferase [isomerizing] 2, EC 2.6.1.16 (D-fructose-6-phosphate amidotransferase 2) (Glutamine:fructose-6-phosphate amidotransferase 2, GFAT 2, GFAT2) (Hexosephosphate aminotransferase 2)	24.5766	24.5768	24.3459	24.4998	24.8493	25.1749	24.9601	24.9948	-0.495025	0.00783359	0.0284119	0.0754366
O94822	LTN1_HUMAN	E3 ubiquitin-protein ligase listerin, EC 2.3.2.27 (RING finger protein 160) (RING-type E3 ubiquitin transferase listerin) (Zinc finger protein 294)	23.8037	23.9949	23.8095	23.8693	22.9737	23.0598	22.9862	23.0066	0.862786	0.000112953	0.00170719	0.0189044
O94826	TOM70_HUMAN	Mitochondrial import receptor subunit TOM70 (Mitochondrial precursor proteins import receptor) (Translocase of outer membrane 70 kDa subunit) (Translocase of outer mitochondrial membrane protein 70)	24.3732	23.6469	23.4542	23.8248	24.3183	24.3616	24.4458	24.3752	-0.550458	0.0614864	0.116924	0.0863316
O94842	TOX4_HUMAN	TOX high mobility group box family member 4 (Epidermal Langerhans cell protein LCP1)	20.576	21.6519	20.5661	20.9313	21.7995	20.999	20.4792	21.0926	-0.161233	0.387371	0.426575	0.381369
O94851	MICA2_HUMAN	[F-actin]-monooxygenase MICAL2, EC 1.14.13.225 (MICAL C-terminal-like protein, Mical-cL) (Molecule interacting with CasL protein 2, MICAL-2)	21.562	21.5508	20.5661	21.2263	22.218	22.567	23.1503	22.6451	-1.41883	0.0147262	0.0441206	0.0595912
O94855	SC24D_HUMAN	Protein transport protein Sec24D (SEC24-related protein D)	25.4947	25.6827	25.4974	25.5583	24.3275	24.2056	24.0541	24.1957	1.36254	8.60346e-05	0.00144732	0.00550805
O94874	UFL1_HUMAN	E3 UFM1-protein ligase 1, EC 2.3.2.- (E3 UFM1-protein transferase 1) (Multiple alpha-helix protein located at ER) (Novel LZAP-binding protein) (Regulator of C53/LZAP and DDRGK1)	24.5429	24.4421	24.5482	24.5111	24.2566	24.3837	24.3401	24.3268	0.184318	0.0111024	0.0363853	0.0638747
O94880	PHF14_HUMAN	PHD finger protein 14	22.838	23.8529	23.1742	23.2884	23.6392	23.7665	23.1383	23.5147	-0.226304	0.279105	0.336607	0.463274
O94887	FARP2_HUMAN	FERM, ARHGEF and pleckstrin domain-containing protein 2 (FERM domain-including RhoGEF, FIR) (FERM, RhoGEF and pleckstrin domain-containing protein 2) (Pleckstrin homology domain-containing family C member 3, PH domain-containing family C member 3)	20.576	20.662	20.5661	20.6013	20.6914	20.6671	22.7069	21.3551	-0.753772	0.163844	0.235105	0.244459
O94901	SUN1_HUMAN	SUN domain-containing protein 1 (Protein unc-84 homolog A) (Sad1/unc-84 protein-like 1)	24.6795	24.0777	23.3277	24.0283	22.7001	23.2154	24.9937	23.6364	0.391874	0.324399	0.375028	0.478632
O94903	PLPHP_HUMAN	Pyridoxal phosphate homeostasis protein, PLP homeostasis protein (Proline synthase co-transcribed bacterial homolog protein) (Pyridoxal phosphate-binding protein)	24.9148	24.9937	25.0012	24.9699	24.4116	24.2196	23.4518	24.0277	0.942204	0.0164645	0.0479631	0.0545897
O94905	ERLN2_HUMAN	Erlin-2 (Endoplasmic reticulum lipid raft-associated protein 2) (Stomatin-prohibitin-flotillin-HflC/K domain-containing protein 2, SPFH domain-containing protein 2)	24.6322	24.2494	24.3648	24.4155	24.4598	24.1055	24.7715	24.4456	-0.0301475	0.449566	0.467295	0.32044
O94906	PRP6_HUMAN	Pre-mRNA-processing factor 6 (Androgen receptor N-terminal domain-transactivating protein 1, ANT-1) (PRP6 homolog) (U5 snRNP-associated 102 kDa protein, U5-102 kDa protein)	24.9643	24.8986	24.5242	24.7957	24.9587	24.8087	24.5692	24.7789	0.0168288	0.464594	0.478276	0.24817
O94913	PCF11_HUMAN	Pre-mRNA cleavage complex 2 protein Pcf11 (Pre-mRNA cleavage complex II protein Pcf11)	23.2686	20.662	23.4755	22.4687	23.1773	23.3326	23.4576	23.3225	-0.853778	0.200376	0.265458	0.236942
O94915	FRYL_HUMAN	Protein furry homolog-like (ALL1-fused gene from chromosome 4p12 protein)	20.576	20.662	20.5661	20.6013	24.1878	20.6671	24.5216	23.1255	-2.52413	0.0550597	0.109793	0.358136
O94919	ENDD1_HUMAN	Endonuclease domain-containing 1 protein, EC 3.1.30.-	22.1129	20.662	20.5661	21.1137	20.6914	22.9688	22.1615	21.9406	-0.826901	0.188668	0.257847	0.0568644
O94923	GLCE_HUMAN	D-glucuronyl C5-epimerase, EC 5.1.3.17 (Heparan sulfate C5-epimerase, Hsepi) (Heparin/heparan sulfate:glucuronic acid C5-epimerase) (Heparosan-N-sulfate-glucuronate 5-epimerase)	21.7133	20.662	20.5661	20.9804	22.1815	22.2423	21.1944	21.8727	-0.892269	0.074564	0.132251	0.274521
O94925	GLSK_HUMAN	Glutaminase kidney isoform, mitochondrial, GLS, EC 3.5.1.2 (K-glutaminase) (L-glutamine amidohydrolase) [Cleaved into: Glutaminase kidney isoform, mitochondrial 68 kDa chain; Glutaminase kidney isoform, mitochondrial 65 kDa chain ]	25.3222	25.2522	25.3154	25.2966	26.008	25.887	25.8997	25.9316	-0.635026	6.93952e-05	0.00126217	0.0537842
O94929	ABLM3_HUMAN	Actin-binding LIM protein 3, abLIM-3 (Actin-binding LIM protein family member 3)	21.7853	21.2866	21.8037	21.6252	20.6914	20.7298	20.4792	20.6334	0.991759	0.00300595	0.0146602	0.0296865
O94952	FBX21_HUMAN	F-box only protein 21	20.576	23.198	22.7384	22.1708	22.6307	22.662	22.5061	22.5996	-0.428798	0.312232	0.36573	0.424737
O94955	RHBT3_HUMAN	Rho-related BTB domain-containing protein 3, EC 3.6.1.-	20.576	21.036	20.5661	20.726	22.9656	22.7594	22.4039	22.7096	-1.98363	0.000462217	0.0041971	0.0111627
O94964	SOGA1_HUMAN	Protein SOGA1 (SOGA family member 1) (Suppressor of glucose by autophagy) (Suppressor of glucose, autophagy-associated protein 1) [Cleaved into: N-terminal form; C-terminal 80 kDa form, 80-kDa SOGA fragment ]	22.6121	22.7164	22.411	22.5798	23.845	23.7042	23.7862	23.7784	-1.19862	0.000130725	0.00184098	0.00789244
O94966	UBP19_HUMAN	Ubiquitin carboxyl-terminal hydrolase 19, EC 3.4.19.12 (Deubiquitinating enzyme 19) (Ubiquitin thioesterase 19) (Ubiquitin-specific-processing protease 19) (Zinc finger MYND domain-containing protein 9)	23.5779	23.5614	23.3584	23.4992	22.746	22.3688	23.3162	22.8104	0.688841	0.0362599	0.0835554	0.450455
O94973	AP2A2_HUMAN	AP-2 complex subunit alpha-2 (100 kDa coated vesicle protein C) (Adaptor protein complex AP-2 subunit alpha-2) (Adaptor-related protein complex 2 subunit alpha-2) (Alpha-adaptin C) (Alpha2-adaptin) (Clathrin assembly protein complex 2 alpha-C large chain) (Huntingtin yeast partner J) (Huntingtin-interacting protein 9, HIP-9) (Huntingtin-interacting protein J) (Plasma membrane adaptor HA2/AP2 adap…	23.1508	23.2002	23.1675	23.1728	23.2123	23.2972	23.1939	23.2345	-0.0616545	0.0764173	0.134256	0.0021678
O94979	SC31A_HUMAN	Protein transport protein Sec31A (ABP125) (ABP130) (SEC31-like protein 1) (SEC31-related protein A) (Web1-like protein)	26.1971	26.3366	26.4013	26.3117	24.53	24.405	24.5979	24.511	1.80072	1.30887e-05	0.000451149	0.00427227
O94985	CSTN1_HUMAN	Calsyntenin-1 (Alcadein-alpha, Alc-alpha) (Alzheimer-related cadherin-like protein) (Non-classical cadherin XB31alpha) [Cleaved into: Soluble Alc-alpha, SAlc-alpha; CTF1-alpha (C-terminal fragment 1-alpha) ]	24.1527	24.0824	24.0651	24.1001	20.6914	20.6671	20.4792	20.6125	3.48753	5.50095e-07	0.000117707	0.00236204
O94992	HEXI1_HUMAN	Protein HEXIM1 (Cardiac lineage protein 1) (Estrogen down-regulated gene 1 protein) (Hexamethylene bis-acetamide-inducible protein 1) (Menage a quatre protein 1)	24.0178	23.6074	23.6072	23.7441	20.6914	23.0014	20.4792	21.3906	2.3535	0.0226684	0.0603309	0.488309
O95059	RPP14_HUMAN	Ribonuclease P protein subunit p14	23.3338	23.6674	20.5661	22.5224	23.2869	23.0823	23.4187	23.2626	-0.740205	0.247651	0.310209	0.348128
O95070	YIF1A_HUMAN	Protein YIF1A (54TMp) (YIP1-interacting factor homolog A)	25.0796	25.5323	25.9351	25.5156	24.1324	23.3527	23.9625	23.8159	1.69975	0.00383356	0.0174153	0.0736194
O95071	UBR5_HUMAN	E3 ubiquitin-protein ligase UBR5, EC 2.3.2.26 (E3 ubiquitin-protein ligase, HECT domain-containing 1) (HECT-type E3 ubiquitin transferase UBR5) (Hyperplastic discs protein homolog, hHYD) (Progestin-induced protein)	23.5373	23.4797	23.6846	23.5672	23.9704	23.9568	23.6821	23.8698	-0.302584	0.0269977	0.0676177	0.091965
O95084	PRS23_HUMAN	Serine protease 23, EC 3.4.21.- (Putative secreted protein Zsig13)	23.6584	23.8872	23.6688	23.7381	20.6914	20.6671	20.4792	20.6125	3.1256	3.16117e-06	0.000194768	0.00344571
O95104	SCAF4_HUMAN	SR-related and CTD-associated factor 4 (CTD-binding SR-like protein RA4) (Splicing factor, arginine/serine-rich 15)	22.826	22.8568	22.7858	22.8229	23.075	23.1215	23.1019	23.0995	-0.276569	0.000177663	0.00222259	0.395728
O95139	NDUB6_HUMAN	NADH dehydrogenase [ubiquinone] 1 beta subcomplex subunit 6 (Complex I-B17, CI-B17) (NADH-ubiquinone oxidoreductase B17 subunit)	20.576	20.662	20.5661	20.6013	24.1962	24.4873	24.2784	24.3207	-3.7193	1.11059e-06	0.00012624	0.189261
O95140	MFN2_HUMAN	Mitofusin-2, EC 3.6.5.- (Transmembrane GTPase MFN2)	22.7203	22.4581	21.9714	22.3833	22.62	23.0194	23.198	22.9458	-0.562527	0.0565712	0.111447	0.353036
O95155	UBE4B_HUMAN	Ubiquitin conjugation factor E4 B, EC 2.3.2.27 (Homozygously deleted in neuroblastoma 1) (RING-type E3 ubiquitin transferase E4 B) (Ubiquitin fusion degradation protein 2)	23.9602	23.7656	24.0432	23.923	24.038	23.9426	23.845	23.9419	-0.0188665	0.429321	0.458035	0.0486797
O95159	ZFPL1_HUMAN	Zinc finger protein-like 1 (Zinc finger protein MCG4)	25.0479	25.0358	24.9665	25.0167	24.3975	24.2693	24.569	24.4119	0.604803	0.00129994	0.00852046	0.023782
O95163	ELP1_HUMAN	Elongator complex protein 1, ELP1 (IkappaB kinase complex-associated protein, IKK complex-associated protein) (p150)	24.6108	24.6704	24.6986	24.6599	23.7662	23.6637	23.839	23.7563	0.903581	4.64118e-05	0.000979025	0.00247959
O95166	GBRAP_HUMAN	Gamma-aminobutyric acid receptor-associated protein (GABA(A) receptor-associated protein) (MM46)	20.576	20.662	25.4056	22.2145	25.6052	26.1136	24.9085	25.5424	-3.32791	0.0556447	0.110261	0.373402
O95168	NDUB4_HUMAN	NADH dehydrogenase [ubiquinone] 1 beta subcomplex subunit 4 (Complex I-B15, CI-B15) (NADH-ubiquinone oxidoreductase B15 subunit)	24.0701	23.9669	23.7191	23.9187	25.1191	25.2413	25.2657	25.2087	-1.29003	0.000171435	0.00216668	0.0399233
O95169	NDUB8_HUMAN	NADH dehydrogenase [ubiquinone] 1 beta subcomplex subunit 8, mitochondrial (Complex I-ASHI, CI-ASHI) (NADH-ubiquinone oxidoreductase ASHI subunit)	20.576	20.662	20.5661	20.6013	21.8741	20.6671	20.4792	21.0068	-0.405426	0.203564	0.268137	0.189261
O95182	NDUA7_HUMAN	NADH dehydrogenase [ubiquinone] 1 alpha subcomplex subunit 7 (Complex I-B14.5a, CI-B14.5a) (NADH-ubiquinone oxidoreductase subunit B14.5a)	24.0553	24.5616	24.3972	24.338	25.5708	25.4564	25.392	25.473	-1.135	0.000995314	0.00705885	0.266273
O95183	VAMP5_HUMAN	Vesicle-associated membrane protein 5, VAMP-5 (Myobrevin)	25.6049	25.3568	24.9393	25.3003	24.7037	25.226	25.4479	25.1259	0.174439	0.292375	0.348264	0.390367
O95197	RTN3_HUMAN	Reticulon-3 (Homolog of ASY protein, HAP) (Neuroendocrine-specific protein-like 2, NSP-like protein 2) (Neuroendocrine-specific protein-like II, NSP-like protein II, NSPLII)	24.9131	24.9788	25.02	24.9706	25.0287	25.1386	25.1999	25.1224	-0.151767	0.0308819	0.0749468	0.401376
O95202	LETM1_HUMAN	Mitochondrial proton/calcium exchanger protein (Leucine zipper-EF-hand-containing transmembrane protein 1)	24.6522	24.2363	24.0184	24.3023	24.8214	24.998	25.1233	24.9809	-0.678565	0.0149361	0.0445103	0.056807
O95218	ZRAB2_HUMAN	Zinc finger Ran-binding domain-containing protein 2 (Zinc finger protein 265) (Zinc finger, splicing)	25.8328	25.4708	25.2179	25.5072	25.2941	24.9585	24.762	25.0049	0.50228	0.0504915	0.104959	0.189261
O95219	SNX4_HUMAN	Sorting nexin-4	22.6816	23.1573	22.668	22.8356	22.6927	22.1191	22.5598	22.4572	0.378457	0.0923893	0.154368	0.361793
O95232	LC7L3_HUMAN	Luc7-like protein 3 (Cisplatin resistance-associated-overexpressed protein) (Luc7A) (Okadaic acid-inducible phosphoprotein OA48-18) (cAMP regulatory element-associated protein 1, CRE-associated protein 1, CREAP-1)	25.1909	25.1509	25.4132	25.2516	24.7543	25.2298	25.1579	25.0474	0.204268	0.146665	0.217351	0.360869
O95235	KI20A_HUMAN	Kinesin-like protein KIF20A (GG10_2) (Mitotic kinesin-like protein 2, MKlp2) (Rab6-interacting kinesin-like protein) (Rabkinesin-6)	20.576	20.662	20.5661	20.6013	23.9038	23.9542	23.4773	23.7785	-3.17711	1.64384e-05	0.000506624	0.189261
O95239	KIF4A_HUMAN	Chromosome-associated kinesin KIF4A (Chromokinesin-A)	21.8054	21.8625	20.5661	21.4113	23.7807	23.6908	23.8626	23.7781	-2.36674	0.00256554	0.0132795	0.1067
O95243	MBD4_HUMAN	Methyl-CpG-binding domain protein 4, EC 3.2.2.- (Methyl-CpG-binding endonuclease 1) (Methyl-CpG-binding protein MBD4) (Mismatch-specific DNA N-glycosylase)	20.576	20.662	20.5661	20.6013	23.4285	22.5809	20.4792	22.1628	-1.56148	0.0748368	0.132592	0.297124
O95248	MTMR5_HUMAN	Myotubularin-related protein 5 (Inactive phosphatidylinositol 3-phosphatase 5) (SET-binding factor 1, Sbf1)	21.4119	20.662	20.5661	20.88	22.1873	22.684	21.9246	22.2653	-1.38532	0.00819136	0.0292362	0.0838328
O95249	GOSR1_HUMAN	Golgi SNAP receptor complex member 1 (28 kDa Golgi SNARE protein) (28 kDa cis-Golgi SNARE p28, GOS-28)	20.576	20.662	20.5661	20.6013	20.6914	20.6671	25.327	22.2285	-1.62713	0.176472	0.247252	0.189261
O95251	KAT7_HUMAN	Histone acetyltransferase KAT7, EC 2.3.1.48 (Histone acetyltransferase binding to ORC1) (Lysine acetyltransferase 7) (MOZ, YBF2/SAS3, SAS2 and TIP60 protein 2, MYST-2)	22.3818	22.7786	22.4818	22.5474	23.4437	23.7052	24.0622	23.737	-1.18967	0.00261742	0.0134547	0.0496466
O95260	ATE1_HUMAN	Arginyl-tRNA--protein transferase 1, Arginyltransferase 1, R-transferase 1, EC 2.3.2.8 (Arginine-tRNA--protein transferase 1)	22.3288	22.7577	23.2858	22.7908	23.2594	23.8893	23.3753	23.508	-0.717247	0.0504626	0.104949	0.490848
O95292	VAPB_HUMAN	Vesicle-associated membrane protein-associated protein B/C, VAMP-B/VAMP-C, VAMP-associated protein B/C, VAP-B/VAP-C	25.154	25.035	24.028	24.739	24.1078	24.8328	25.0983	24.6796	0.0593966	0.452146	0.468987	0.230222
O95295	SNAPN_HUMAN	SNARE-associated protein Snapin (Biogenesis of lysosome-related organelles complex 1 subunit 7, BLOC-1 subunit 7) (Synaptosomal-associated protein 25-binding protein, SNAP-associated protein)	22.2752	23.4769	22.4492	22.7338	23.1025	23.281	22.7537	23.0457	-0.311961	0.242389	0.304624	0.162333
O95298	NDUC2_HUMAN	NADH dehydrogenase [ubiquinone] 1 subunit C2 (Complex I-B14.5b, CI-B14.5b) (Human lung cancer oncogene 1 protein, HLC-1) (NADH-ubiquinone oxidoreductase subunit B14.5b)	23.6716	23.7253	20.5661	22.6543	24.2325	25.7428	24.5136	24.8296	-2.17532	0.0648301	0.120471	0.152373
O95299	NDUAA_HUMAN	NADH dehydrogenase [ubiquinone] 1 alpha subcomplex subunit 10, mitochondrial (Complex I-42kD, CI-42kD) (NADH-ubiquinone oxidoreductase 42 kDa subunit)	24.075	24.2731	23.8848	24.0776	24.6053	24.8558	24.8425	24.7679	-0.690264	0.00378854	0.0172745	0.362366
O95302	FKBP9_HUMAN	Peptidyl-prolyl cis-trans isomerase FKBP9, PPIase FKBP9, EC 5.2.1.8 (63 kDa FK506-binding protein, 63 kDa FKBP, FKBP-63) (FK506-binding protein 9, FKBP-9) (Rotamase)	22.0595	20.662	20.5661	21.0959	20.6914	20.6671	22.5302	21.2962	-0.20036	0.405372	0.441144	0.463425
O95340	PAPS2_HUMAN	Bifunctional 3'-phosphoadenosine 5'-phosphosulfate synthase 2, PAPS synthase 2, PAPSS 2 (Sulfurylase kinase 2, SK 2, SK2) [Includes: Sulfate adenylyltransferase, EC 2.7.7.4 (ATP-sulfurylase) (Sulfate adenylate transferase, SAT); Adenylyl-sulfate kinase, EC 2.7.1.25 (3'-phosphoadenosine-5'-phosphosulfate synthase) (APS kinase) (Adenosine-5'-phosphosulfate 3'-phosphotransferase) (Adenylylsulfate 3'…	25.952	26.0052	26.0815	26.0129	24.6014	24.5711	24.5413	24.5712	1.44165	2.02638e-06	0.000163738	0.00576773
O95347	SMC2_HUMAN	Structural maintenance of chromosomes protein 2, SMC protein 2, SMC-2 (Chromosome-associated protein E, hCAP-E) (XCAP-E homolog)	24.2651	24.1285	24.2962	24.2299	25.2343	25.4164	25.2643	25.305	-1.07508	7.37879e-05	0.00130828	0.0109732
O95352	ATG7_HUMAN	Ubiquitin-like modifier-activating enzyme ATG7 (ATG12-activating enzyme E1 ATG7) (Autophagy-related protein 7, APG7-like, hAGP7) (Ubiquitin-activating enzyme E1-like protein)	22.2533	21.9091	21.7391	21.9671	21.9062	22.1642	22.5226	22.1977	-0.23053	0.190291	0.259017	0.033134
O95359	TACC2_HUMAN	Transforming acidic coiled-coil-containing protein 2 (Anti-Zuai-1, AZU-1)	23.2923	23.4242	23.1917	23.3027	23.2421	23.2371	23.1104	23.1965	0.106172	0.127356	0.195587	0.219506
O95361	TRI16_HUMAN	Tripartite motif-containing protein 16, EC 2.3.2.27 (E3 ubiquitin-protein ligase TRIM16) (Estrogen-responsive B box protein)	23.0529	23.0507	22.6977	22.9338	23.6058	23.5447	23.5178	23.5561	-0.622325	0.00337391	0.015975	0.492655
O95372	LYPA2_HUMAN	Acyl-protein thioesterase 2, APT-2, EC 3.1.2.- (Lysophospholipase II, LPL-II, LysoPLA II) (Palmitoyl-protein hydrolase, EC 3.1.2.22)	22.6541	22.3776	22.8352	22.6223	20.6914	20.6671	20.4792	20.6125	2.00977	8.73849e-05	0.00146503	0.00768155
O95373	IPO7_HUMAN	Importin-7, Imp7 (Ran-binding protein 7, RanBP7)	24.6814	24.5441	24.5557	24.5937	25.0555	25.0784	24.896	25.01	-0.416241	0.00225302	0.0122438	0.0202678
O95376	ARI2_HUMAN	E3 ubiquitin-protein ligase ARIH2, ARI-2, Protein ariadne-2 homolog, EC 2.3.2.31 (RING-type E3 ubiquitin transferase ARIH2) (Triad1 protein)	24.2462	24.5615	24.2692	24.3589	24.6405	24.4893	23.9955	24.3751	-0.0161509	0.472454	0.482337	0.414448
O95379	TFIP8_HUMAN	Tumor necrosis factor alpha-induced protein 8, TNF alpha-induced protein 8 (Head and neck tumor and metastasis-related protein) (MDC-3.13) (NF-kappa-B-inducible DED-containing protein, NDED) (SCC-S2) (TNF-induced protein GG2-1)	20.576	20.662	26.3529	22.5303	20.6914	20.6671	26.7339	22.6974	-0.167147	0.477468	0.485117	0.318371
O95391	SLU7_HUMAN	Pre-mRNA-splicing factor SLU7, hSlu7	23.309	23.3293	23.1225	23.2536	22.7142	22.6444	22.3168	22.5585	0.695132	0.00374902	0.0171489	0.0603638
O95394	AGM1_HUMAN	Phosphoacetylglucosamine mutase, PAGM, EC 5.4.2.3 (Acetylglucosamine phosphomutase) (N-acetylglucosamine-phosphate mutase) (Phosphoglucomutase-3, PGM 3)	25.8697	26.1438	26.1272	26.0469	24.3975	24.5737	24.199	24.3901	1.65683	0.000145685	0.00194602	0.00647255
O95396	MOCS3_HUMAN	Adenylyltransferase and sulfurtransferase MOCS3 (Molybdenum cofactor synthesis protein 3) (Molybdopterin synthase sulfurylase, MPT synthase sulfurylase) [Includes: Molybdopterin-synthase adenylyltransferase, EC 2.7.7.80 (Adenylyltransferase MOCS3) (Sulfur carrier protein MOCS2A adenylyltransferase); Molybdopterin-synthase sulfurtransferase, EC 2.8.1.11 (Sulfur carrier protein MOCS2A sulfurtransfe…	22.237	21.7384	20.5661	21.5138	20.6914	22.031	20.4792	21.0672	0.44664	0.277378	0.335509	0.155122
O95399	UTS2_HUMAN	Urotensin-2 (Urotensin II, U-II, UII)	30.0957	29.7719	29.6133	29.8269	29.3972	28.4737	29.0177	28.9628	0.864103	0.0232157	0.0612039	0.022273
O95425	SVIL_HUMAN	Supervillin (Archvillin) (p205/p250)	22.5119	22.3183	22.297	22.3757	23.8275	23.6131	23.4616	23.6341	-1.25834	0.000284472	0.00315802	0.00392364
O95433	AHSA1_HUMAN	Activator of 90 kDa heat shock protein ATPase homolog 1, AHA1 (p38)	25.0673	25.1356	24.9503	25.0511	24.8159	25.2686	24.8956	24.9934	0.0577008	0.359717	0.40462	0.369788
O95453	PARN_HUMAN	Poly(A)-specific ribonuclease PARN, EC 3.1.13.4 (Deadenylating nuclease) (Deadenylation nuclease) (Polyadenylate-specific ribonuclease)	24.3697	24.5692	24.6787	24.5392	23.4051	23.6434	23.5209	23.5231	1.01606	0.000432757	0.0040538	0.012127
O95456	PSMG1_HUMAN	Proteasome assembly chaperone 1, PAC-1 (Chromosome 21 leucine-rich protein, C21-LRP) (Down syndrome critical region protein 2)	24.5175	24.8044	24.3995	24.5738	25.0791	25.1399	25.156	25.125	-0.551204	0.00541125	0.0223193	0.143188
O95470	SGPL1_HUMAN	Sphingosine-1-phosphate lyase 1, S1PL, SP-lyase 1, SPL 1, hSPL, EC 4.1.2.27 (Sphingosine-1-phosphate aldolase)	23.9762	23.6895	23.8469	23.8376	24.1368	24.2753	24.5451	24.319	-0.481475	0.0149189	0.0444947	0.251946
O95478	NSA2_HUMAN	Ribosome biogenesis protein NSA2 homolog (Hairy cell leukemia protein 1) (TGF-beta-inducible nuclear protein 1)	23.8533	24.1343	23.8547	23.9474	23.6422	23.5889	23.4908	23.574	0.373444	0.0112626	0.0367394	0.280678
O95479	G6PE_HUMAN	GDH/6PGL endoplasmic bifunctional protein [Includes: Hexose-6-phosphate dehydrogenase (Glucose 1-dehydrogenase, GDH, EC 1.1.1.47) (Glucose-6-phosphate dehydrogenase, EC 1.1.1.363); 6-phosphogluconolactonase, 6PGL, EC 3.1.1.31 ]	20.576	20.662	20.5661	20.6013	20.6914	22.2854	22.1755	21.7174	-1.11607	0.0480368	0.101315	0.175239
O95486	SC24A_HUMAN	Protein transport protein Sec24A (SEC24-related protein A)	24.9129	24.7158	24.7088	24.7792	22.9032	22.4558	22.9631	22.774	2.00513	0.000159976	0.0020588	0.00750938
O95487	SC24B_HUMAN	Protein transport protein Sec24B (SEC24-related protein B)	23.5152	23.6864	23.4498	23.5505	22.7031	22.5785	23.1748	22.8188	0.731684	0.00992828	0.0337955	0.126683
O95551	TYDP2_HUMAN	Tyrosyl-DNA phosphodiesterase 2, Tyr-DNA phosphodiesterase 2, hTDP2, EC 3.1.4.- (5'-tyrosyl-DNA phosphodiesterase, 5'-Tyr-DNA phosphodiesterase) (ETS1-associated protein 2) (ETS1-associated protein II, EAPII) (TRAF and TNF receptor-associated protein) (Tyrosyl-RNA phosphodiesterase) (VPg unlinkase)	20.576	21.7372	20.5661	20.9597	23.7347	23.2588	23.4963	23.4966	-2.53688	0.00176972	0.0104611	0.273254
O95562	SFT2B_HUMAN	Vesicle transport protein SFT2B (SFT2 domain-containing protein 2)	20.576	22.1444	22.426	21.7155	22.731	20.6671	20.4792	21.2924	0.423058	0.335218	0.383896	0.225313
O95563	MPC2_HUMAN	Mitochondrial pyruvate carrier 2 (Brain protein 44)	23.8356	22.5301	22.7631	23.0429	23.4547	22.9105	23.3542	23.2398	-0.1969	0.337268	0.385617	0.456109
O95573	ACSL3_HUMAN	Fatty acid CoA ligase Acsl3 (Arachidonate--CoA ligase, EC 6.2.1.15) (Long-chain acyl-CoA synthetase 3, LACS 3) (Long-chain-fatty-acid--CoA ligase 3, EC 6.2.1.3) (Medium-chain acyl-CoA ligase Acsl3, EC 6.2.1.2)	24.8064	24.4779	24.1146	24.4663	24.681	25.0147	25.3657	25.0205	-0.554189	0.0599604	0.115222	0.369788
O95602	RPA1_HUMAN	DNA-directed RNA polymerase I subunit RPA1, RNA polymerase I subunit A1, EC 2.7.7.6 (A190) (DNA-directed RNA polymerase I largest subunit) (DNA-directed RNA polymerase I subunit A) (RNA polymerase I 194 kDa subunit, RPA194)	22.3748	22.4345	22.3121	22.3738	23.6412	23.7105	23.5462	23.6326	-1.25881	1.45682e-05	0.000478711	0.00222037
O95619	YETS4_HUMAN	YEATS domain-containing protein 4 (Glioma-amplified sequence 41, Gas41) (NuMA-binding protein 1, NuBI-1, NuBI1)	23.3477	23.4191	23.2964	23.3544	23.6866	24.1219	23.6104	23.8063	-0.451916	0.0252155	0.0644322	0.387339
O95625	ZBT11_HUMAN	Zinc finger and BTB domain-containing protein 11	22.7811	20.662	23.4255	22.2895	23.1258	23.6663	23.1672	23.3198	-1.03022	0.146738	0.217395	0.244434
O95628	CNOT4_HUMAN	CCR4-NOT transcription complex subunit 4, EC 2.3.2.27 (CCR4-associated factor 4) (E3 ubiquitin-protein ligase CNOT4) (Potential transcriptional repressor NOT4Hp) (RING-type E3 ubiquitin transferase CNOT4)	23.0075	22.9642	22.4023	22.7914	22.5841	22.7369	20.4792	21.9334	0.857983	0.159366	0.230965	0.235707
O95630	STABP_HUMAN	STAM-binding protein, EC 3.4.19.- (Associated molecule with the SH3 domain of STAM) (Endosome-associated ubiquitin isopeptidase)	23.1091	23.2262	23.4314	23.2556	22.868	22.2804	22.3597	22.5027	0.752872	0.0109759	0.0361148	0.100973
O95639	CPSF4_HUMAN	Cleavage and polyadenylation specificity factor subunit 4 (Cleavage and polyadenylation specificity factor 30 kDa subunit, CPSF 30 kDa subunit) (NS1 effector domain-binding protein 1, Neb-1) (No arches homolog)	23.4525	22.8936	22.4077	22.9179	23.7815	23.0335	22.4158	23.0769	-0.158978	0.382542	0.422864	0.30485
O95671	ASML_HUMAN	Probable bifunctional dTTP/UTP pyrophosphatase/methyltransferase protein [Includes: dTTP/UTP pyrophosphatase, dTTPase/UTPase, EC 3.6.1.9 (Nucleoside triphosphate pyrophosphatase) (Nucleotide pyrophosphatase, Nucleotide PPase); N-acetylserotonin O-methyltransferase-like protein, ASMTL, EC 2.1.1.- ]	20.576	22.2787	20.5661	21.1403	22.5415	23.2087	22.2557	22.6686	-1.52835	0.0369678	0.0848298	0.0899814
O95674	CDS2_HUMAN	Phosphatidate cytidylyltransferase 2, EC 2.7.7.41 (CDP-DAG synthase 2) (CDP-DG synthase 2) (CDP-diacylglycerol synthase 2, CDS 2) (CDP-diglyceride pyrophosphorylase 2) (CDP-diglyceride synthase 2) (CTP:phosphatidate cytidylyltransferase 2)	23.5458	23.2508	23.0083	23.2683	22.6453	22.6756	23.3805	22.9004	0.367826	0.13396	0.203166	0.122194
O95677	EYA4_HUMAN	Eyes absent homolog 4, EC 3.1.3.48	22.2822	21.8062	21.944	22.0108	20.6914	20.6671	20.4792	20.6125	1.39827	0.000433922	0.0040538	0.240231
O95685	PPR3D_HUMAN	Protein phosphatase 1 regulatory subunit 3D (Protein phosphatase 1 regulatory subunit 6, PP1 subunit R6) (Protein phosphatase 1-binding subunit R6)	20.576	23.1225	24.5491	22.7492	20.6914	20.6671	20.4792	20.6125	2.13664	0.0701512	0.126682	0.125683
O95707	RPP29_HUMAN	Ribonuclease P protein subunit p29, hPOP4	22.2862	22.7612	22.5517	22.533	22.9613	22.8859	22.9373	22.9281	-0.3951	0.0234857	0.0615094	0.200196
O95714	HERC2_HUMAN	E3 ubiquitin-protein ligase HERC2, EC 2.3.2.26 (HECT domain and RCC1-like domain-containing protein 2) (HECT-type E3 ubiquitin transferase HERC2)	22.5335	22.4881	22.0796	22.3671	20.6914	21.6324	21.6526	21.3254	1.04165	0.0201696	0.0556639	0.282958
O95747	OXSR1_HUMAN	Serine/threonine-protein kinase OSR1, EC 2.7.11.1 (Oxidative stress-responsive 1 protein)	25.3052	25.2311	25.4152	25.3172	24.8028	24.8968	24.9636	24.8878	0.429414	0.00187973	0.0108746	0.0213948
O95757	HS74L_HUMAN	Heat shock 70 kDa protein 4L (Heat shock 70-related protein APG-1) (Heat-shock protein family A member 4-like protein, HSPA4-like protein) (Osmotic stress protein 94)	22.522	22.9502	22.4736	22.6486	22.8202	22.9556	22.6067	22.7942	-0.1456	0.234675	0.297747	0.0420781
O95758	PTBP3_HUMAN	Polypyrimidine tract-binding protein 3 (Regulator of differentiation 1, Rod1)	25.059	25.4028	24.9899	25.1506	24.5914	24.7877	25.0063	24.7952	0.355389	0.0561265	0.110881	0.103941
O95782	AP2A1_HUMAN	AP-2 complex subunit alpha-1 (100 kDa coated vesicle protein A) (Adaptor protein complex AP-2 subunit alpha-1) (Adaptor-related protein complex 2 subunit alpha-1) (Alpha-adaptin A) (Alpha1-adaptin) (Clathrin assembly protein complex 2 alpha-A large chain) (Plasma membrane adaptor HA2/AP2 adaptin alpha A subunit)	25.0444	25.0543	24.9952	25.0313	25.0292	25.0847	25.0565	25.0568	-0.0254835	0.176867	0.247734	0.0425709
O95785	WIZ_HUMAN	Protein Wiz (Widely-interspaced zinc finger-containing protein) (Zinc finger protein 803)	20.576	20.662	20.5661	20.6013	20.6914	23.2963	20.4792	21.489	-0.887605	0.191418	0.259631	0.15279
O95793	STAU1_HUMAN	Double-stranded RNA-binding protein Staufen homolog 1	24.9461	25.1912	25.0289	25.0554	25.2219	25.231	25.2122	25.2217	-0.16628	0.0413146	0.0914412	0.08484
O95801	TTC4_HUMAN	Tetratricopeptide repeat protein 4, TPR repeat protein 4	23.6129	23.6777	23.8537	23.7148	24.289	24.6281	24.4528	24.4566	-0.741857	0.0018201	0.0106652	0.138288
O95810	CAVN2_HUMAN	Caveolae-associated protein 2 (Cavin-2) (PS-p68) (Phosphatidylserine-binding protein) (Serum deprivation-response protein)	20.576	20.662	20.5661	20.6013	20.6914	20.6671	20.4792	20.6125	-0.0111879	0.443313	0.462751	0.00012129
O95816	BAG2_HUMAN	BAG family molecular chaperone regulator 2, BAG-2 (Bcl-2-associated athanogene 2)	25.1458	25.131	25.1632	25.1467	25.9186	26.096	25.9909	26.0018	-0.85512	4.10807e-05	0.000924598	0.0434682
O95817	BAG3_HUMAN	BAG family molecular chaperone regulator 3, BAG-3 (Bcl-2-associated athanogene 3) (Bcl-2-binding protein Bis) (Docking protein CAIR-1)	24.592	24.4774	24.7813	24.6169	24.6651	24.1995	24.6475	24.5041	0.112882	0.278345	0.336136	0.182154
O95819	M4K4_HUMAN	Mitogen-activated protein kinase kinase kinase kinase 4, EC 2.7.11.1 (HPK/GCK-like kinase HGK) (MAPK/ERK kinase kinase kinase 4, MEK kinase kinase 4, MEKKK 4) (Nck-interacting kinase)	23.0226	23.1974	23.2367	23.1523	24.2568	23.951	23.8442	24.0173	-0.865084	0.00174553	0.0104045	0.00302971
O95822	DCMC_HUMAN	Malonyl-CoA decarboxylase, mitochondrial, MCD, EC 4.1.1.9	21.9952	21.2945	21.7192	21.6696	21.1083	21.0801	21.0798	21.0894	0.580209	0.0233385	0.061281	0.340983
O95825	QORL1_HUMAN	Quinone oxidoreductase-like protein 1, EC 1.-.-.- (Protein 4P11) (Quinone oxidoreductase homolog 1, QOH-1) (Zeta-crystallin homolog)	23.5782	20.662	20.5661	21.6021	23.226	23.5364	23.6218	23.4614	-1.85933	0.0676249	0.124034	0.189261
O95831	AIFM1_HUMAN	Apoptosis-inducing factor 1, mitochondrial, EC 1.6.99.- (Programmed cell death protein 8)	25.8998	25.4534	25.2694	25.5409	25.4865	25.4296	25.4735	25.4632	0.0776921	0.350271	0.396894	0.380673
O95857	TSN13_HUMAN	Tetraspanin-13, Tspan-13 (Tetraspan NET-6) (Transmembrane 4 superfamily member 13)	24.7089	24.855	24.9385	24.8341	20.6914	20.6671	20.4792	20.6125	4.2216	7.62374e-07	0.000117707	0.055776
O95861	BPNT1_HUMAN	3'(2'),5'-bisphosphate nucleotidase 1, EC 3.1.3.7 (Bisphosphate 3'-nucleotidase 1) (PAP-inositol 1,4-phosphatase, PIP)	25.3323	25.5131	25.4664	25.4372	25.0658	24.9833	24.8461	24.9651	0.472185	0.00245436	0.0129247	0.0824877
O95870	ABHGA_HUMAN	Phosphatidylserine lipase ABHD16A, EC 3.1.-.- (Alpha/beta hydrolase domain-containing protein 16A, Abhydrolase domain-containing protein 16A) (HLA-B-associated transcript 5, hBAT5) (Monoacylglycerol lipase ABHD16A, EC 3.1.1.23) (Protein G5)	23.7197	23.509	23.1261	23.4516	20.6914	20.6671	22.8836	21.414	2.03757	0.0270901	0.0676773	0.204273
O95900	TRUB2_HUMAN	Pseudouridylate synthase TRUB2, mitochondrial, EC 5.4.99.- (TruB pseudouridine synthase homolog 2) (tRNA pseudouridine 55 synthase TRUB2, Psi55 synthase TRUB2, EC 5.4.99.25)	23.0229	23.3534	23.2174	23.1979	22.488	22.1385	20.4792	21.7019	1.49604	0.0377471	0.0858981	0.0249738
O95905	ECD_HUMAN	Protein ecdysoneless homolog (Human suppressor of GCR two, hSGT1)	20.576	20.662	20.5661	20.6013	23.401	20.6671	22.8488	22.3056	-1.70428	0.0554355	0.110089	0.189261
O95926	SYF2_HUMAN	Pre-mRNA-splicing factor SYF2 (CCNDBP1-interactor) (p29)	20.576	22.6895	22.7724	22.0126	20.6914	20.6671	20.4792	20.6125	1.4001	0.0622183	0.117545	0.110389
O95983	MBD3_HUMAN	Methyl-CpG-binding domain protein 3 (Methyl-CpG-binding protein MBD3)	23.891	23.6461	24.1713	23.9028	24.8421	24.7666	24.6227	24.7438	-0.840978	0.00348498	0.0163284	0.0178338
O95989	NUDT3_HUMAN	Diphosphoinositol polyphosphate phosphohydrolase 1, DIPP-1, EC 3.6.1.52 (Diadenosine 5',5'''-P1,P6-hexaphosphate hydrolase 1, EC 3.6.1.-) (Nucleoside diphosphate-linked moiety X motif 3, Nudix motif 3)	20.576	23.3669	23.9586	22.6338	25.2961	24.2498	20.4792	23.3417	-0.70787	0.356836	0.402022	0.189261
O96000	NDUBA_HUMAN	NADH dehydrogenase [ubiquinone] 1 beta subcomplex subunit 10 (Complex I-PDSW, CI-PDSW) (NADH-ubiquinone oxidoreductase PDSW subunit)	24.6726	24.2946	24.1042	24.3571	25.2843	25.5295	25.3825	25.3988	-1.04161	0.00228748	0.0123543	0.25088
O96005	CLPT1_HUMAN	Putative lipid scramblase CLPTM1 (Cleft lip and palate transmembrane protein 1)	20.576	22.5574	22.2566	21.7967	22.9977	23.3176	24.2662	23.5272	-1.73054	0.0376626	0.0858504	0.14738
O96007	MOC2B_HUMAN	Molybdopterin synthase catalytic subunit, EC 2.8.1.12 (MOCO1-B) (Molybdenum cofactor synthesis protein 2 large subunit) (Molybdenum cofactor synthesis protein 2B, MOCS2B) (Molybdopterin-synthase large subunit, MPT synthase large subunit)	22.0517	20.662	20.5661	21.0933	22.669	22.5933	22.3103	22.5242	-1.43093	0.0219105	0.0587897	0.0546806
O96008	TOM40_HUMAN	Mitochondrial import receptor subunit TOM40 homolog (Protein Haymaker) (Translocase of outer membrane 40 kDa subunit homolog) (p38.5)	25.3555	24.7623	24.1045	24.7408	26.3143	26.3668	26.3542	26.3451	-1.60433	0.00568268	0.0230534	0.0701195
O96011	PX11B_HUMAN	Peroxisomal membrane protein 11B (Peroxin-11B) (Peroxisomal biogenesis factor 11B) (Protein PEX11 homolog beta, PEX11-beta)	24.176	24.1194	24.0088	24.1014	23.8096	23.7163	23.0368	23.5209	0.580462	0.0398467	0.0890779	0.0248078
O96013	PAK4_HUMAN	Serine/threonine-protein kinase PAK 4, EC 2.7.11.1 (p21-activated kinase 4, PAK-4)	23.426	22.9889	23.1759	23.197	23.6188	23.7395	23.9595	23.7726	-0.575625	0.0116737	0.037559	0.0463742
O96017	CHK2_HUMAN	Serine/threonine-protein kinase Chk2, EC 2.7.11.1 (CHK2 checkpoint homolog) (Cds1 homolog, Hucds1, hCds1) (Checkpoint kinase 2)	20.576	20.662	22.2645	21.1675	22.9797	23.1453	23.5735	23.2328	-2.06531	0.0115819	0.0374343	0.0574838
O96019	ACL6A_HUMAN	Actin-like protein 6A (53 kDa BRG1-associated factor A) (Actin-related protein Baf53a) (ArpNbeta) (BRG1-associated factor 53A, BAF53A) (INO80 complex subunit K)	25.208	25.1588	25.096	25.1543	25.3607	25.3168	25.5571	25.4115	-0.257255	0.0166232	0.0483396	0.0445852
O96028	NSD2_HUMAN	Histone-lysine N-methyltransferase NSD2, EC 2.1.1.357 (Multiple myeloma SET domain-containing protein, MMSET) (Nuclear SET domain-containing protein 2) (Protein trithorax-5) (Wolf-Hirschhorn syndrome candidate 1 protein)	20.576	20.662	20.5661	20.6013	23.3542	23.2281	22.8321	23.1381	-2.53678	4.64784e-05	0.000979025	0.44127
P00156	CYB_HUMAN	Cytochrome b (Complex III subunit 3) (Complex III subunit III) (Cytochrome b-c1 complex subunit 3) (Ubiquinol-cytochrome-c reductase complex cytochrome b subunit)	20.576	22.8664	22.6649	22.0358	22.6206	23.6246	24.073	23.4394	-1.40366	0.0867705	0.147074	0.237001
P00338	LDHA_HUMAN	L-lactate dehydrogenase A chain, LDH-A, EC 1.1.1.27 (Cell proliferation-inducing gene 19 protein) (LDH muscle subunit, LDH-M) (Renal carcinoma antigen NY-REN-59)	27.2987	27.5764	27.4009	27.4253	27.8487	28.2093	28.1804	28.0795	-0.65417	0.00489997	0.0207491	0.0109732
P00367	DHE3_HUMAN	Glutamate dehydrogenase 1, mitochondrial, GDH 1, EC 1.4.1.3	25.9487	26.0434	25.998	25.9967	25.7924	25.8845	25.6837	25.7869	0.209816	0.0153829	0.0454844	0.111508
P00374	DYR_HUMAN	Dihydrofolate reductase, EC 1.5.1.3	22.3506	20.662	20.5661	21.1929	24.7915	24.6357	24.8141	24.7471	-3.55419	0.00182189	0.0106652	0.35691
P00387	NB5R3_HUMAN	NADH-cytochrome b5 reductase 3, B5R, Cytochrome b5 reductase, EC 1.6.2.2 (Diaphorase-1) [Cleaved into: NADH-cytochrome b5 reductase 3 membrane-bound form; NADH-cytochrome b5 reductase 3 soluble form ]	23.6318	23.2147	23.0378	23.2947	23.8716	24.3067	24.4352	24.2045	-0.909742	0.0103149	0.0346225	0.152373
P00390	GSHR_HUMAN	Glutathione reductase, mitochondrial, GR, GRase, EC 1.8.1.7	26.1053	25.835	25.9427	25.961	25.9851	25.8862	25.7847	25.8853	0.075647	0.240673	0.30293	0.0293565
P00395	COX1_HUMAN	Cytochrome c oxidase subunit 1, EC 7.1.1.9 (Cytochrome c oxidase polypeptide I)	24.8248	20.662	23.9244	23.1371	20.6914	25.3077	20.4792	22.1594	0.977641	0.326858	0.377126	0.473868
P00403	COX2_HUMAN	Cytochrome c oxidase subunit 2, EC 7.1.1.9 (Cytochrome c oxidase polypeptide II)	25.8654	25.1298	24.8072	25.2674	25.7774	26.5299	26.2799	26.1957	-0.928302	0.0363379	0.083696	0.359939
P00414	COX3_HUMAN	Cytochrome c oxidase subunit 3, EC 7.1.1.9 (Cytochrome c oxidase polypeptide III)	27.5039	25.995	26.7816	26.7602	28.2405	28.0777	20.4792	25.5991	1.16109	0.338988	0.386955	0.459363
P00491	PNPH_HUMAN	Purine nucleoside phosphorylase, PNP, EC 2.4.2.1 (Inosine phosphorylase) (Inosine-guanosine phosphorylase)	24.7898	24.8706	24.8206	24.827	25.2799	25.095	25.1248	25.1665	-0.339539	0.00270138	0.0137641	0.00302971
P00492	HPRT_HUMAN	Hypoxanthine-guanine phosphoribosyltransferase, HGPRT, HGPRTase, EC 2.4.2.8	25.2543	25.2943	25.2877	25.2787	25.947	26.0106	26.0117	25.9897	-0.710989	4.33997e-06	0.000225176	0.00110204
P00505	AATM_HUMAN	Aspartate aminotransferase, mitochondrial, mAspAT, EC 2.6.1.1, EC 2.6.1.7 (Fatty acid-binding protein, FABP-1) (Glutamate oxaloacetate transaminase 2) (Kynurenine aminotransferase 4) (Kynurenine aminotransferase IV) (Kynurenine--oxoglutarate transaminase 4) (Kynurenine--oxoglutarate transaminase IV) (Plasma membrane-associated fatty acid-binding protein, FABPpm) (Transaminase A)	27.003	27.0498	27.1683	27.0737	26.9563	26.8515	26.8047	26.8708	0.202856	0.0190487	0.0533775	0.0518246
P00533	EGFR_HUMAN	Epidermal growth factor receptor, EC 2.7.10.1 (Proto-oncogene c-ErbB-1) (Receptor tyrosine-protein kinase erbB-1)	23.5117	23.5097	23.2989	23.4401	25.0507	24.8752	24.772	24.8993	-1.45922	8.5995e-05	0.00144732	0.00646435
P00558	PGK1_HUMAN	Phosphoglycerate kinase 1, EC 2.7.2.3 (Cell migration-inducing gene 10 protein) (Primer recognition protein 2, PRP 2)	26.7684	26.9922	26.9858	26.9155	26.2656	26.3826	26.3499	26.3327	0.582795	0.00100705	0.0071318	0.242776
P00568	KAD1_HUMAN	Adenylate kinase isoenzyme 1, AK 1, EC 2.7.4.3, EC 2.7.4.6 (ATP-AMP transphosphorylase 1) (ATP:AMP phosphotransferase) (Adenylate monophosphate kinase) (Myokinase)	24.985	25.2277	25.0974	25.1034	24.6532	25.1399	24.9259	24.9063	0.197032	0.139344	0.209398	0.235969
P00846	ATP6_HUMAN	ATP synthase subunit a (F-ATPase protein 6)	25.0896	24.7201	24.1936	24.6677	25.6395	25.5118	25.9467	25.6994	-1.03161	0.0118551	0.0379935	0.100831
P00918	CAH2_HUMAN	Carbonic anhydrase 2, EC 4.2.1.1 (Carbonate dehydratase II) (Carbonic anhydrase C, CAC) (Carbonic anhydrase II, CA-II) (Cyanamide hydratase CA2, EC 4.2.1.69)	20.576	20.662	20.5661	20.6013	20.6914	20.6671	20.4792	20.6125	-0.0111879	0.443313	0.462751	0.00012129
P00966	ASSY_HUMAN	Argininosuccinate synthase, EC 6.3.4.5 (Citrulline--aspartate ligase)	24.2583	24.453	24.1875	24.2996	20.6914	20.6671	20.4792	20.6125	3.68708	1.88093e-06	0.000163738	0.0397284
P01033	TIMP1_HUMAN	Metalloproteinase inhibitor 1 (Erythroid-potentiating activity, EPA) (Fibroblast collagenase inhibitor, Collagenase inhibitor) (Tissue inhibitor of metalloproteinases 1, TIMP-1)	25.1422	25.0306	25.2504	25.1411	20.6914	23.1384	23.6096	22.4798	2.66125	0.0213003	0.0576854	0.0136089
P01034	CYTC_HUMAN	Cystatin-C (Cystatin-3) (Gamma-trace) (Neuroendocrine basic polypeptide) (Post-gamma-globulin)	26.4112	26.3577	26.2779	26.3489	20.6914	20.6671	23.7744	21.711	4.63797	0.00544426	0.0223996	0.00264636
P01111	RASN_HUMAN	GTPase NRas, EC 3.6.5.2 (Transforming protein N-Ras)	20.576	20.662	20.5661	20.6013	23.0321	22.9297	23.3225	23.0948	-2.49342	1.66511e-05	0.000506624	0.189261
P01116	RASK_HUMAN	GTPase KRas, EC 3.6.5.2 (K-Ras 2) (Ki-Ras) (c-K-ras) (c-Ki-ras) [Cleaved into: GTPase KRas, N-terminally processed ]	24.1478	23.9216	23.7126	23.9273	24.6106	24.7091	24.8631	24.7276	-0.800276	0.00266888	0.0136604	0.154742
P01130	LDLR_HUMAN	Low-density lipoprotein receptor, LDL receptor	23.2824	23.4754	23.8222	23.5267	20.6914	20.6671	22.5803	21.3129	2.21376	0.0137704	0.0420273	0.155265
P01137	TGFB1_HUMAN	Transforming growth factor beta-1 proprotein [Cleaved into: Latency-associated peptide, LAP; Transforming growth factor beta-1, TGF-beta-1 ]	22.4991	21.9882	22.1098	22.199	23.2807	22.948	23.0351	23.0879	-0.888882	0.00418426	0.018547	0.256913
P01892	HLAA_HUMAN	HLA class I histocompatibility antigen, A alpha chain (Human leukocyte antigen A, HLA-A)	24.411	24.4252	24.2661	24.3675	26.4421	26.5517	26.4969	26.4969	-2.12945	1.86581e-06	0.000163738	0.0010971
P02452	CO1A1_HUMAN	Collagen alpha-1(I) chain (Alpha-1 type I collagen)	24.9122	25.0065	25.0182	24.979	22.7128	22.7696	22.8915	22.7913	2.18767	1.98743e-06	0.000163738	0.0171224
P02545	LMNA_HUMAN	Prelamin-A/C [Cleaved into: Lamin-A/C (70 kDa lamin) (Renal carcinoma antigen NY-REN-32) ]	26.5081	26.4745	26.6964	26.5597	26.4786	26.4258	26.1158	26.3401	0.219574	0.086504	0.146774	0.0392196
P02751	FINC_HUMAN	Fibronectin, FN (Cold-insoluble globulin, CIG) [Cleaved into: Anastellin; Ugl-Y1; Ugl-Y2; Ugl-Y3 ]	25.3532	25.1298	25.4178	25.3003	23.8046	23.9622	24.057	23.9413	1.35899	0.000142462	0.00192382	0.00783214
P02786	TFR1_HUMAN	Transferrin receptor protein 1, TR, TfR, TfR1, Trfr (T9) (p90) (CD antigen CD71) [Cleaved into: Transferrin receptor protein 1, serum form, sTfR ]	24.3546	24.4274	24.466	24.416	25.8764	26.0438	26.0116	25.9773	-1.56127	6.82535e-06	0.00029254	0.0010971
P02795	MT2_HUMAN	Metallothionein-2, MT-2 (Metallothionein-2A) (Metallothionein-II, MT-II)	26.3813	26.2628	26.1368	26.2603	25.4886	24.3958	24.5286	24.8043	1.45593	0.0071728	0.0266627	0.0581585
P03886	NU1M_HUMAN	NADH-ubiquinone oxidoreductase chain 1, EC 7.1.1.2 (NADH dehydrogenase subunit 1)	21.925	21.6816	20.5661	21.3909	23.0922	23.3683	22.3159	22.9254	-1.53455	0.0214041	0.0578403	0.492562
P03891	NU2M_HUMAN	NADH-ubiquinone oxidoreductase chain 2, EC 7.1.1.2 (NADH dehydrogenase subunit 2)	22.9927	20.662	20.5661	21.4069	23.8544	24.0986	23.9438	23.9656	-2.5587	0.0162608	0.047482	0.0938807
P03905	NU4M_HUMAN	NADH-ubiquinone oxidoreductase chain 4, EC 7.1.1.2 (NADH dehydrogenase subunit 4)	20.576	20.662	20.5661	20.6013	23.6226	23.3762	23.6265	23.5417	-2.94039	2.4163e-06	0.000173997	0.189261
P03915	NU5M_HUMAN	NADH-ubiquinone oxidoreductase chain 5, EC 7.1.1.2 (NADH dehydrogenase subunit 5)	20.576	20.662	20.5661	20.6013	24.9059	24.8085	24.0877	24.6007	-3.99937	5.19709e-05	0.00104557	0.00203845
P03928	ATP8_HUMAN	ATP synthase protein 8 (A6L) (F-ATPase subunit 8)	24.8137	20.662	23.5364	23.0041	24.0041	24.7498	25.2297	24.6612	-1.65715	0.132311	0.201409	0.476678
P04040	CATA_HUMAN	Catalase, EC 1.11.1.6	24.8207	25.0449	25.1893	25.0183	25.3426	25.2736	25.3973	25.3378	-0.319539	0.0237496	0.0619703	0.0201452
P04049	RAF1_HUMAN	RAF proto-oncogene serine/threonine-protein kinase, EC 2.7.11.1 (Proto-oncogene c-RAF, cRaf) (Raf-1)	22.6984	22.5022	23.1966	22.7991	23.0785	23.0592	23.2698	23.1359	-0.336771	0.0980853	0.161414	0.491259
P04062	GLCM_HUMAN	Lysosomal acid glucosylceramidase, Lysosomal acid GCase, EC 3.2.1.45 (Acid beta-glucosidase) (Alglucerase) (Beta-glucocerebrosidase, Beta-GC) (Cholesterol glucosyltransferase, SGTase, EC 2.4.1.-) (Cholesteryl-beta-glucosidase, EC 3.2.1.-) (D-glucosyl-N-acylsphingosine glucohydrolase) (Imiglucerase) (Lysosomal cholesterol glycosyltransferase) (Lysosomal galactosylceramidase, EC 3.2.1.46) (Lysosoma…	23.6947	23.5664	23.8568	23.706	23.7823	24.1761	23.5206	23.8264	-0.120376	0.297073	0.351928	0.112088
P04066	FUCO_HUMAN	Tissue alpha-L-fucosidase, EC 3.2.1.51 (Alpha-L-fucosidase I) (Alpha-L-fucoside fucohydrolase 1, Alpha-L-fucosidase 1)	23.1822	23.4324	23.673	23.4292	20.6914	22.5155	21.9968	21.7346	1.69464	0.0195524	0.0544176	0.0576327
P04075	ALDOA_HUMAN	Fructose-bisphosphate aldolase A, EC 4.1.2.13 (Lung cancer antigen NY-LU-1) (Muscle-type aldolase)	27.856	27.9858	28.1074	27.9831	27.7278	27.793	27.7096	27.7435	0.239599	0.0178227	0.0509559	0.19972
P04080	CYTB_HUMAN	Cystatin-B (CPI-B) (Liver thiol proteinase inhibitor) (Stefin-B)	26.013	25.5728	25.8384	25.8081	25.7354	25.7549	25.9988	25.8297	-0.0216146	0.447412	0.46594	0.213323
P04083	ANXA1_HUMAN	Annexin A1 (Annexin I) (Annexin-1) (Calpactin II) (Calpactin-2) (Chromobindin-9) (Lipocortin I) (Phospholipase A2 inhibitory protein) (p35) [Cleaved into: Annexin Ac2-26 ]	26.8075	26.8219	26.8405	26.8233	26.8813	27.0749	27.1302	27.0288	-0.205491	0.0269769	0.0676	0.0262624
P04150	GCR_HUMAN	Glucocorticoid receptor, GR (Nuclear receptor subfamily 3 group C member 1)	22.9579	22.8824	23.0056	22.9487	23.4119	24.122	23.3426	23.6255	-0.676846	0.027336	0.0681878	0.432432
P04179	SODM_HUMAN	Superoxide dismutase [Mn], mitochondrial, EC 1.15.1.1	25.0661	24.2421	24.4535	24.5873	24.4493	23.922	23.1973	23.8562	0.73107	0.0855994	0.14564	0.152246
P04181	OAT_HUMAN	Ornithine aminotransferase, mitochondrial, EC 2.6.1.13 (Ornithine delta-aminotransferase) (Ornithine--oxo-acid aminotransferase) [Cleaved into: Ornithine aminotransferase, hepatic form; Ornithine aminotransferase, renal form ]	25.9491	26.0074	26.1092	26.0219	25.6129	25.6393	25.2858	25.5127	0.509227	0.00717878	0.0266648	0.0956049
P04183	KITH_HUMAN	Thymidine kinase, cytosolic, EC 2.7.1.21	20.576	20.662	20.5661	20.6013	24.0865	24.6619	24.4361	24.3949	-3.7935	1.19786e-05	0.000418742	0.00162307
P04264	K2C1_HUMAN	Keratin, type II cytoskeletal 1 (67 kDa cytokeratin) (Cytokeratin-1, CK-1) (Hair alpha protein) (Keratin-1, K1) (Type-II keratin Kb1)	20.576	25.3125	20.5661	22.1515	20.6914	20.6671	20.4792	20.6125	1.53898	0.192858	0.260437	0.300031
P04406	G3P_HUMAN	Glyceraldehyde-3-phosphate dehydrogenase, GAPDH, EC 1.2.1.12 (Peptidyl-cysteine S-nitrosylase GAPDH, EC 2.6.99.-)	27.5132	27.4658	27.5938	27.5243	27.58	27.5255	27.9532	27.6862	-0.161985	0.155104	0.226551	0.0441463
P04424	ARLY_HUMAN	Argininosuccinate lyase, ASAL, EC 4.3.2.1 (Arginosuccinase)	20.576	22.7566	23.7244	22.3523	22.5684	20.6671	22.536	21.9238	0.428496	0.36113	0.405654	0.325498
P04632	CPNS1_HUMAN	Calpain small subunit 1, CSS1 (Calcium-activated neutral proteinase small subunit, CANP small subunit) (Calcium-dependent protease small subunit, CDPS) (Calcium-dependent protease small subunit 1) (Calpain regulatory subunit)	23.5915	23.9733	24.3921	23.9856	24.4069	24.4625	24.3254	24.3983	-0.412641	0.0766942	0.134577	0.484508
P04792	HSPB1_HUMAN	Heat shock protein beta-1, HspB1 (28 kDa heat shock protein) (Estrogen-regulated 24 kDa protein) (Heat shock 27 kDa protein, HSP 27) (Stress-responsive protein 27, SRP27)	25.1499	24.632	25.0781	24.9533	25.7849	25.4552	25.2964	25.5122	-0.558859	0.0306854	0.0746168	0.0425709
P04818	TYSY_HUMAN	Thymidylate synthase, TS, TSase, EC 2.1.1.45	20.576	20.662	20.5661	20.6013	25.2756	25.486	25.2373	25.3329	-4.7316	2.84679e-07	8.76989e-05	0.00012129
P04843	RPN1_HUMAN	Dolichyl-diphosphooligosaccharide--protein glycosyltransferase subunit 1 (Dolichyl-diphosphooligosaccharide--protein glycosyltransferase 67 kDa subunit) (Ribophorin I, RPN-I) (Ribophorin-1)	26.127	26.1249	25.6103	25.954	25.4773	25.6552	26.2284	25.787	0.167062	0.294256	0.349575	0.356909
P04844	RPN2_HUMAN	Dolichyl-diphosphooligosaccharide--protein glycosyltransferase subunit 2 (Dolichyl-diphosphooligosaccharide--protein glycosyltransferase 63 kDa subunit) (RIBIIR) (Ribophorin II, RPN-II) (Ribophorin-2)	25.7872	25.5401	25.439	25.5888	25.1407	25.3819	25.9337	25.4855	0.103326	0.35383	0.399548	0.209689
P04899	GNAI2_HUMAN	Guanine nucleotide-binding protein G(i) subunit alpha-2 (Adenylate cyclase-inhibiting G alpha protein)	25.1956	25.0163	25.1406	25.1175	25.8035	25.549	25.9155	25.756	-0.638514	0.00306373	0.0148487	0.376475
P04920	B3A2_HUMAN	Anion exchange protein 2, AE 2, Anion exchanger 2 (Non-erythroid band 3-like protein, BND3L) (Solute carrier family 4 member 2)	24.4194	24.3621	24.1533	24.3116	20.6914	20.6671	20.4792	20.6125	3.69904	1.94106e-06	0.000163738	0.0824122
P05023	AT1A1_HUMAN	Sodium/potassium-transporting ATPase subunit alpha-1, Na(+)/K(+) ATPase alpha-1 subunit, EC 7.2.2.13 (Sodium pump subunit alpha-1)	25.8744	26.104	26.1848	26.0544	26.6073	26.7408	26.6357	26.6613	-0.606876	0.00196196	0.0111669	0.149267
P05026	AT1B1_HUMAN	Sodium/potassium-transporting ATPase subunit beta-1 (Sodium/potassium-dependent ATPase subunit beta-1)	25.1721	25.004	25.2716	25.1493	25.7574	25.8684	25.9863	25.8707	-0.721441	0.00106578	0.00745136	0.133056
P05067	A4_HUMAN	Amyloid-beta precursor protein, APP (ABPP) (APPI) (Alzheimer disease amyloid A4 protein homolog) (Alzheimer disease amyloid protein) (Amyloid precursor protein) (Amyloid-beta (A4) precursor protein) (Amyloid-beta A4 protein) (Cerebral vascular amyloid peptide, CVAP) (PreA4) (Protease nexin-II, PN-II) [Cleaved into: N-APP; Soluble APP-alpha, S-APP-alpha; Soluble APP-beta, S-APP-beta; C99 (Beta-sec…	25.4639	25.3678	25.2537	25.3618	22.1901	22.2543	20.4792	21.6412	3.72062	0.00156131	0.00967995	0.00702595
P05091	ALDH2_HUMAN	Aldehyde dehydrogenase, mitochondrial, EC 1.2.1.3 (ALDH class 2) (ALDH-E2) (ALDHI)	26.7311	26.5721	26.5705	26.6245	25.306	25.0941	25.4406	25.2802	1.34432	0.00014818	0.00196538	0.415354
P05114	HMGN1_HUMAN	Non-histone chromosomal protein HMG-14 (High mobility group nucleosome-binding domain-containing protein 1)	25.3565	25.3622	25.7562	25.4917	25.2378	26.3152	26.4503	26.0011	-0.509422	0.138847	0.209098	0.187929
P05120	PAI2_HUMAN	Plasminogen activator inhibitor 2, PAI-2 (Monocyte Arg-serpin) (Placental plasminogen activator inhibitor) (Serpin B2) (Urokinase inhibitor)	20.576	22.597	20.5661	21.2463	20.6914	20.6671	20.4792	20.6125	0.633794	0.20161	0.266417	0.0949079
P05121	PAI1_HUMAN	Plasminogen activator inhibitor 1, PAI, PAI-1 (Endothelial plasminogen activator inhibitor) (Serpin E1)	23.6898	23.6938	23.1915	23.525	20.6914	20.6671	20.4792	20.6125	2.91249	4.24375e-05	0.000943207	0.00451368
P05141	ADT2_HUMAN	ADP/ATP translocase 2 (ADP,ATP carrier protein 2) (ADP,ATP carrier protein, fibroblast isoform) (Adenine nucleotide translocator 2, ANT 2) (Solute carrier family 25 member 5) [Cleaved into: ADP/ATP translocase 2, N-terminally processed ]	27.8217	27.555	27.4414	27.606	28.3961	28.662	28.6479	28.5687	-0.962669	0.00123577	0.0082424	0.0312623
P05156	CFAI_HUMAN	Complement factor I, EC 3.4.21.45 (C3B/C4B inactivator) [Cleaved into: Complement factor I heavy chain; Complement factor I light chain ]	20.576	20.662	20.5661	20.6013	22.517	20.6671	22.6143	21.9328	-1.33145	0.0518641	0.106525	0.189261
P05161	ISG15_HUMAN	Ubiquitin-like protein ISG15 (Interferon-induced 15 kDa protein) (Interferon-induced 17 kDa protein, IP17) (Ubiquitin cross-reactive protein, hUCRP)	25.3052	25.1934	25.3996	25.2994	24.2439	24.0839	24.4468	24.2582	1.04118	0.000497296	0.00441653	0.0127959
P05165	PCCA_HUMAN	Propionyl-CoA carboxylase alpha chain, mitochondrial, PCCase subunit alpha, EC 6.4.1.3 (Propanoyl-CoA:carbon dioxide ligase subunit alpha)	24.158	23.8278	20.5661	22.8506	20.6914	20.6671	20.4792	20.6125	2.23811	0.0615354	0.116924	0.117131
P05166	PCCB_HUMAN	Propionyl-CoA carboxylase beta chain, mitochondrial, PCCase subunit beta, EC 6.4.1.3 (Propanoyl-CoA:carbon dioxide ligase subunit beta)	22.9905	22.6044	23.0228	22.8726	22.066	22.4673	21.9138	22.149	0.723531	0.0136506	0.0417724	0.178034
P05198	IF2A_HUMAN	Eukaryotic translation initiation factor 2 subunit 1 (Eukaryotic translation initiation factor 2 subunit alpha, eIF-2-alpha, eIF-2A, eIF-2alpha)	26.2987	26.3601	26.3533	26.3374	25.9369	26.0326	26.0936	26.0211	0.316297	0.00154882	0.00963808	0.113955
P05204	HMGN2_HUMAN	Non-histone chromosomal protein HMG-17 (High mobility group nucleosome-binding domain-containing protein 2)	28.6315	29.3522	29.0519	29.0119	28.1768	29.0295	28.9502	28.7188	0.293054	0.220537	0.284711	0.00821812
P05386	RLA1_HUMAN	60S acidic ribosomal protein P1 (Large ribosomal subunit protein P1)	25.1628	25.4761	25.6849	25.4413	26.4465	26.345	25.6469	26.1461	-0.704864	0.0371442	0.085018	0.227141
P05387	RLA2_HUMAN	60S acidic ribosomal protein P2 (Large ribosomal subunit protein P2) (Renal carcinoma antigen NY-REN-44)	24.9589	25.0432	25.7969	25.2664	25.5755	26.1038	25.5065	25.7286	-0.46223	0.114866	0.18135	0.392437
P05388	RLA0_HUMAN	60S acidic ribosomal protein P0 (60S ribosomal protein L10E) (Large ribosomal subunit protein uL10)	26.7523	26.9259	26.6224	26.7669	26.8631	26.9575	26.7977	26.8728	-0.10593	0.17329	0.243972	0.230222
P05423	RPC4_HUMAN	DNA-directed RNA polymerase III subunit RPC4, RNA polymerase III subunit C4 (DNA-directed RNA polymerase III subunit D) (Protein BN51) (RNA polymerase III 47 kDa subunit) (RPC53 homolog)	23.5833	23.752	23.7198	23.6851	22.8721	23.1749	22.8412	22.9627	0.722316	0.00182423	0.0106662	0.0438923
P05455	LA_HUMAN	Lupus La protein (La autoantigen) (La ribonucleoprotein) (Sjoegren syndrome type B antigen, SS-B)	25.4272	25.5849	25.6161	25.5428	25.8857	25.9839	25.7994	25.8897	-0.346893	0.00591301	0.023609	0.0662771
P05556	ITB1_HUMAN	Integrin beta-1 (Fibronectin receptor subunit beta) (Glycoprotein IIa, GPIIA) (VLA-4 subunit beta) (CD antigen CD29)	24.7327	24.3933	24.1959	24.4406	25.0463	25.1463	25.5354	25.2427	-0.802056	0.0103625	0.0346753	0.0242329
P05783	K1C18_HUMAN	Keratin, type I cytoskeletal 18 (Cell proliferation-inducing gene 46 protein) (Cytokeratin-18, CK-18) (Keratin-18, K18)	27.3373	27.3253	27.4141	27.3589	27.1338	27.23	27.1213	27.1617	0.197168	0.00557368	0.02278	0.405388
P06132	DCUP_HUMAN	Uroporphyrinogen decarboxylase, UPD, URO-D, EC 4.1.1.37	25.6184	25.4828	25.4144	25.5052	24.7246	24.4969	24.386	24.5358	0.969379	0.000566387	0.00479925	0.015478
P06280	AGAL_HUMAN	Alpha-galactosidase A, EC 3.2.1.22 (Alpha-D-galactosidase A) (Alpha-D-galactoside galactohydrolase) (Galactosylgalactosylglucosylceramidase GLA) (Melibiase) (Agalsidase)	23.5801	20.662	22.722	22.3214	23.0738	20.6671	22.9515	22.2308	0.0905787	0.470935	0.481586	0.226949
P06396	GELS_HUMAN	Gelsolin (AGEL) (Actin-depolymerizing factor, ADF) (Brevin)	24.3902	24.2612	24.6825	24.4447	24.6342	24.63	24.7757	24.68	-0.235328	0.076366	0.134256	0.133595
P06400	RB_HUMAN	Retinoblastoma-associated protein (p105-Rb) (p110-RB1) (pRb, Rb) (pp110)	23.3428	22.956	22.1622	22.8204	23.709	23.5837	23.522	23.6049	-0.784564	0.0448125	0.0963879	0.0748668
P06454	PTMA_HUMAN	Prothymosin alpha [Cleaved into: Prothymosin alpha, N-terminally processed; Thymosin alpha-1 ]	23.9489	25.2362	25.7087	24.9646	20.6914	23.8199	24.4478	22.9864	1.9782	0.0978885	0.161207	0.0084127
P06493	CDK1_HUMAN	Cyclin-dependent kinase 1, CDK1, EC 2.7.11.22, EC 2.7.11.23 (Cell division control protein 2 homolog) (Cell division protein kinase 1) (p34 protein kinase)	24.3821	24.496	24.3887	24.4223	25.9404	26.0291	25.9397	25.9697	-1.54744	2.61714e-06	0.0001749	0.00486878
P06576	ATPB_HUMAN	ATP synthase subunit beta, mitochondrial, EC 7.1.2.2 (ATP synthase F1 subunit beta)	26.645	26.3083	26.7211	26.5581	26.5032	26.4072	26.6531	26.5212	0.0369568	0.406096	0.441378	0.386811
P06703	S10A6_HUMAN	Protein S100-A6 (Calcyclin) (Growth factor-inducible protein 2A9) (MLN 4) (Prolactin receptor-associated protein, PRA) (S100 calcium-binding protein A6)	26.1905	26.7482	26.4602	26.4663	25.4509	25.8366	25.3299	25.5392	0.927157	0.00697477	0.0261675	0.0554495
P06730	IF4E_HUMAN	Eukaryotic translation initiation factor 4E, eIF-4E, eIF4E (eIF-4F 25 kDa subunit) (mRNA cap-binding protein)	25.032	24.7255	25.2886	25.0154	24.6743	24.7458	24.7883	24.7361	0.279235	0.0840533	0.143754	0.208451
P06733	ENOA_HUMAN	Alpha-enolase, EC 4.2.1.11 (2-phospho-D-glycerate hydro-lyase) (C-myc promoter-binding protein) (Enolase 1) (MBP-1) (MPB-1) (Non-neural enolase, NNE) (Phosphopyruvate hydratase) (Plasminogen-binding protein)	27.5135	27.6614	27.5249	27.5666	27.5947	27.6252	27.6968	27.6389	-0.0722956	0.134354	0.203576	0.0879052
P06737	PYGL_HUMAN	Glycogen phosphorylase, liver form, EC 2.4.1.1	24.5574	24.8795	24.6116	24.6828	25.1261	25.1227	24.9365	25.0618	-0.378958	0.0161187	0.0471509	0.00580086
P06744	G6PI_HUMAN	Glucose-6-phosphate isomerase, GPI, EC 5.3.1.9 (Autocrine motility factor, AMF) (Neuroleukin, NLK) (Phosphoglucose isomerase, PGI) (Phosphohexose isomerase, PHI) (Sperm antigen 36, SA-36)	26.6713	26.9267	26.6601	26.7527	26.8583	26.8531	26.8747	26.862	-0.109343	0.139314	0.209398	0.17599
P06748	NPM_HUMAN	Nucleophosmin, NPM (Nucleolar phosphoprotein B23) (Nucleolar protein NO38) (Numatrin)	26.0422	25.4759	25.9506	25.8229	26.1852	25.9271	25.9569	26.0231	-0.200162	0.179712	0.250651	0.497078
P06753	TPM3_HUMAN	Tropomyosin alpha-3 chain (Gamma-tropomyosin) (Tropomyosin-3) (Tropomyosin-5, hTM5)	23.0276	20.662	24.2273	22.639	20.6914	23.667	23.3556	22.5713	0.0676769	0.482012	0.487852	0.456773
P06756	ITAV_HUMAN	Integrin alpha-V (Vitronectin receptor) (Vitronectin receptor subunit alpha) (CD antigen CD51) [Cleaved into: Integrin alpha-V heavy chain; Integrin alpha-V light chain ]	24.0185	23.8575	23.6332	23.8364	24.6624	24.3851	24.5603	24.536	-0.699565	0.00356381	0.016603	0.469988
P06865	HEXA_HUMAN	Beta-hexosaminidase subunit alpha, EC 3.2.1.52 (Beta-N-acetylhexosaminidase subunit alpha, Hexosaminidase subunit A) (N-acetyl-beta-glucosaminidase subunit alpha)	24.388	23.8657	24.2858	24.1798	23.7215	20.6671	23.9132	22.7672	1.41256	0.127433	0.195615	0.499386
P07099	HYEP_HUMAN	Epoxide hydrolase 1, EC 3.3.2.9 (Epoxide hydratase) (Microsomal epoxide hydrolase, mEH)	24.3855	23.9112	23.6248	23.9738	24.9238	25.1495	25.6716	25.2483	-1.27443	0.0076365	0.02792	0.414965
P07108	ACBP_HUMAN	Acyl-CoA-binding protein, ACBP (Diazepam-binding inhibitor, DBI) (Endozepine, EP)	23.3648	23.6452	23.8794	23.6298	24.3879	24.7134	23.5766	24.226	-0.596152	0.0908746	0.152147	0.483251
P07195	LDHB_HUMAN	L-lactate dehydrogenase B chain, LDH-B, EC 1.1.1.27 (LDH heart subunit, LDH-H) (Renal carcinoma antigen NY-REN-46)	27.4544	27.3386	27.4914	27.4281	27.9716	27.8983	28.0296	27.9665	-0.53838	0.000417822	0.00402177	0.0137275
P07196	NFL_HUMAN	Neurofilament light polypeptide, NF-L (68 kDa neurofilament protein) (Neurofilament triplet L protein)	20.576	20.662	20.5661	20.6013	20.6914	20.6671	20.4792	20.6125	-0.0111879	0.443313	0.462751	0.189261
P07197	NFM_HUMAN	Neurofilament medium polypeptide, NF-M (160 kDa neurofilament protein) (Neurofilament 3) (Neurofilament triplet M protein)	22.7097	21.6467	22.2099	22.1888	20.6914	20.6671	20.4792	20.6125	1.57623	0.00370503	0.0170994	0.0411908
P07199	CENPB_HUMAN	Major centromere autoantigen B (Centromere protein B, CENP-B)	23.172	20.662	23.0918	22.3086	23.0759	23.823	20.4792	22.4593	-0.150713	0.456839	0.472599	0.105467
P07203	GPX1_HUMAN	Glutathione peroxidase 1, GPx-1, GSHPx-1, EC 1.11.1.9 (Cellular glutathione peroxidase)	24.0547	23.6011	23.9045	23.8534	24.0816	24.0755	24.3664	24.1745	-0.321035	0.0612175	0.116773	0.46852
P07237	PDIA1_HUMAN	Protein disulfide-isomerase, PDI, EC 5.3.4.1 (Cellular thyroid hormone-binding protein) (Prolyl 4-hydroxylase subunit beta) (p55)	26.3162	25.71	26.4839	26.17	24.8403	24.0567	24.3497	24.4156	1.75447	0.00294038	0.0144931	0.161803
P07305	H10_HUMAN	Histone H1.0 (Histone H1') (Histone H1(0)) [Cleaved into: Histone H1.0, N-terminally processed ]	26.1706	25.7816	25.8032	25.9185	24.3383	24.0846	24.9748	24.4659	1.45256	0.00387619	0.0175121	0.100831
P07311	ACYP1_HUMAN	Acylphosphatase-1, EC 3.6.1.7 (Acylphosphatase, erythrocyte isozyme) (Acylphosphatase, organ-common type isozyme) (Acylphosphate phosphohydrolase 1)	23.5241	23.2169	23.8373	23.5261	24.7834	24.8286	24.6002	24.7374	-1.21132	0.00162122	0.00992901	0.0862474
P07339	CATD_HUMAN	Cathepsin D, EC 3.4.23.5 [Cleaved into: Cathepsin D light chain; Cathepsin D heavy chain ]	26.2473	26.3153	26.4064	26.323	25.4507	25.2472	25.5304	25.4094	0.913563	0.000341715	0.00357804	0.10206
P07355	ANXA2_HUMAN	Annexin A2 (Annexin II) (Annexin-2) (Calpactin I heavy chain) (Calpactin-1 heavy chain) (Chromobindin-8) (Lipocortin II) (Placental anticoagulant protein IV, PAP-IV) (Protein I) (p36)	27.7899	27.953	27.9288	27.8906	27.9271	28.2843	28.179	28.1301	-0.239578	0.0555779	0.110194	0.0677488
P07384	CAN1_HUMAN	Calpain-1 catalytic subunit, EC 3.4.22.52 (Calcium-activated neutral proteinase 1, CANP 1) (Calpain mu-type) (Calpain-1 large subunit) (Cell proliferation-inducing gene 30 protein) (Micromolar-calpain, muCANP)	24.0215	24.1842	24.1061	24.1039	24.4815	24.3185	24.1383	24.3127	-0.208828	0.0648205	0.120471	0.0101903
P07437	TBB5_HUMAN	Tubulin beta chain (Tubulin beta-5 chain)	27.6959	27.7084	27.7024	27.7022	27.8731	27.7782	27.7377	27.7964	-0.0941159	0.0398492	0.0890779	0.19972
P07602	SAP_HUMAN	Prosaposin (Proactivator polypeptide) [Cleaved into: Saposin-A (Protein A); Saposin-B-Val; Saposin-B (Cerebroside sulfate activator, CSAct) (Dispersin) (Sphingolipid activator protein 1, SAP-1) (Sulfatide/GM1 activator); Saposin-C (A1 activator) (Co-beta-glucosidase) (Glucosylceramidase activator) (Sphingolipid activator protein 2, SAP-2); Saposin-D (Component C) (Protein C) ]	25.0384	24.8922	25.0475	24.9927	22.4859	20.6671	20.4792	21.2107	3.78199	0.00207453	0.0115672	0.0197141
P07686	HEXB_HUMAN	Beta-hexosaminidase subunit beta, EC 3.2.1.52 (Beta-N-acetylhexosaminidase subunit beta, Hexosaminidase subunit B) (Cervical cancer proto-oncogene 7 protein, HCC-7) (N-acetyl-beta-glucosaminidase subunit beta) [Cleaved into: Beta-hexosaminidase subunit beta chain B; Beta-hexosaminidase subunit beta chain A ]	23.41	23.2041	23.7845	23.4662	23.4525	23.0374	23.122	23.204	0.262284	0.141746	0.211909	0.125106
P07711	CATL1_HUMAN	Procathepsin L, EC 3.4.22.15 (Cathepsin L1) (Major excreted protein, MEP) [Cleaved into: Cathepsin L; Cathepsin L heavy chain; Cathepsin L light chain ]	24.8144	24.8544	24.4971	24.722	22.5386	23.5704	22.9102	23.0064	1.71558	0.00299284	0.0146461	0.00606838
P07737	PROF1_HUMAN	Profilin-1 (Epididymis tissue protein Li 184a) (Profilin I)	27.4907	27.3875	27.4972	27.4585	27.5033	27.4541	27.4363	27.4646	-0.00607327	0.444427	0.463714	0.261868
P07738	PMGE_HUMAN	Bisphosphoglycerate mutase, BPGM, EC 5.4.2.4 (2,3-bisphosphoglycerate mutase, erythrocyte) (2,3-bisphosphoglycerate synthase, EC 5.4.2.11) (2,3-diphosphoglycerate mutase, DPGM) (BPG-dependent PGAM)	23.7606	20.662	20.5661	21.6629	20.6914	24.0036	23.9513	22.8821	-1.21919	0.233294	0.296673	0.466387
P07741	APT_HUMAN	Adenine phosphoribosyltransferase, APRT, EC 2.4.2.7	24.8302	24.8887	24.9466	24.8885	25.1983	25.062	25.3267	25.1956	-0.307162	0.0106128	0.0352259	0.189261
P07814	SYEP_HUMAN	Bifunctional glutamate/proline--tRNA ligase (Bifunctional aminoacyl-tRNA synthetase) (Cell proliferation-inducing gene 32 protein) (Glutamatyl-prolyl-tRNA synthetase) [Includes: Glutamate--tRNA ligase, EC 6.1.1.17 (Glutamyl-tRNA synthetase, GluRS); Proline--tRNA ligase, EC 6.1.1.15 (Prolyl-tRNA synthetase) ]	26.9099	27.0378	27.0271	26.9916	26.0098	26.1202	26.0155	26.0485	0.943092	3.26616e-05	0.000817202	0.0134917
P07858	CATB_HUMAN	Cathepsin B, EC 3.4.22.1 (APP secretase, APPS) (Cathepsin B1) [Cleaved into: Cathepsin B light chain; Cathepsin B heavy chain ]	24.4318	24.1915	24.2849	24.3027	22.1365	22.1112	22.7691	22.3389	1.96381	0.000485027	0.00432562	0.00361348
P07900	HS90A_HUMAN	Heat shock protein HSP 90-alpha, EC 3.6.4.10 (Heat shock 86 kDa, HSP 86, HSP86) (Lipopolysaccharide-associated protein 2, LAP-2, LPS-associated protein 2) (Renal carcinoma antigen NY-REN-38)	26.3808	26.5079	26.5681	26.4856	26.895	26.8654	26.7145	26.825	-0.339357	0.00622607	0.0245049	0.0164978
P07910	HNRPC_HUMAN	Heterogeneous nuclear ribonucleoproteins C1/C2, hnRNP C1/C2	28.4328	28.3295	28.2955	28.3526	28.4225	28.1895	28.5018	28.3713	-0.0186355	0.432215	0.460425	0.263308
P07942	LAMB1_HUMAN	Laminin subunit beta-1 (Laminin B1 chain) (Laminin-1 subunit beta) (Laminin-10 subunit beta) (Laminin-12 subunit beta) (Laminin-2 subunit beta) (Laminin-6 subunit beta) (Laminin-8 subunit beta)	23.3614	23.1094	23.6993	23.39	22.4315	22.2801	22.4543	22.3886	1.0014	0.00252669	0.013165	0.148618
P07947	YES_HUMAN	Tyrosine-protein kinase Yes, EC 2.7.10.2 (Proto-oncogene c-Yes) (p61-Yes)	20.576	20.662	20.5661	20.6013	24.4293	24.3395	24.5161	24.4283	-3.82696	1.73908e-07	7.79265e-05	0.229616
P07948	LYN_HUMAN	Tyrosine-protein kinase Lyn, EC 2.7.10.2 (Lck/Yes-related novel protein tyrosine kinase) (V-yes-1 Yamaguchi sarcoma viral related oncogene homolog) (p53Lyn) (p56Lyn)	20.576	20.662	20.5661	20.6013	23.9748	23.8504	24.0778	23.9676	-3.36629	6.42454e-07	0.000117707	0.189261
P07954	FUMH_HUMAN	Fumarate hydratase, mitochondrial, Fumarase, HsFH, EC 4.2.1.2	26.4617	26.5158	26.6049	26.5275	25.9611	26.1773	26.0815	26.0733	0.454175	0.00189516	0.0109339	0.0197141
P07996	TSP1_HUMAN	Thrombospondin-1 (Glycoprotein G)	25.5381	25.2644	25.4078	25.4034	23.7681	24.0789	24.1801	24.009	1.39441	0.000344681	0.00358424	0.000756187
P08047	SP1_HUMAN	Transcription factor Sp1	24.3444	23.9106	24.1732	24.1428	25.1562	24.5164	24.3363	24.6696	-0.526879	0.0659526	0.122027	0.421988
P08123	CO1A2_HUMAN	Collagen alpha-2(I) chain (Alpha-2 type I collagen)	25.9963	26.0547	25.917	25.9893	20.6914	20.6671	20.4792	20.6125	5.3768	1.32951e-07	7.28129e-05	0.00750125
P08133	ANXA6_HUMAN	Annexin A6 (67 kDa calelectrin) (Annexin VI) (Annexin-6) (Calphobindin-II, CPB-II) (Chromobindin-20) (Lipocortin VI) (Protein III) (p68) (p70)	25.389	25.5224	25.381	25.4308	25.674	25.7903	25.6079	25.6907	-0.259922	0.0104588	0.0348943	0.218442
P08134	RHOC_HUMAN	Rho-related GTP-binding protein RhoC (Rho cDNA clone 9, h9)	26.6742	26.4471	26.2464	26.4559	26.8293	27.191	27.342	27.1207	-0.664847	0.0137361	0.0419486	0.302315
P08174	DAF_HUMAN	Complement decay-accelerating factor (CD antigen CD55)	23.3144	20.662	23.0737	22.35	20.6914	20.6671	20.4792	20.6125	1.7375	0.0551395	0.109793	0.423482
P08183	MDR1_HUMAN	ATP-dependent translocase ABCB1 (ATP-binding cassette sub-family B member 1) (Multidrug resistance protein 1, EC 7.6.2.2) (P-glycoprotein 1) (Phospholipid transporter ABCB1, EC 7.6.2.1) (CD antigen CD243)	20.576	20.662	20.5661	20.6013	20.6914	20.6671	20.4792	20.6125	-0.0111879	0.443313	0.462751	0.000467288
P08195	4F2_HUMAN	4F2 cell-surface antigen heavy chain, 4F2hc (4F2 heavy chain antigen) (Lymphocyte activation antigen 4F2 large subunit) (Solute carrier family 3 member 2) (CD antigen CD98)	25.7792	25.553	25.7693	25.7005	25.9214	25.8586	25.8881	25.8894	-0.188863	0.0339039	0.080073	0.0637779
P08236	BGLR_HUMAN	Beta-glucuronidase, EC 3.2.1.31 (Beta-G1)	20.576	20.662	20.5661	20.6013	20.6914	20.6671	23.6827	21.6804	-1.07902	0.170998	0.242077	0.19972
P08237	PFKAM_HUMAN	ATP-dependent 6-phosphofructokinase, muscle type, ATP-PFK, PFK-M, EC 2.7.1.11 (6-phosphofructokinase type A) (Phosphofructo-1-kinase isozyme A, PFK-A) (Phosphohexokinase)	25.1482	25.1882	25.0748	25.1371	25.6399	25.6939	25.5624	25.6321	-0.495025	0.000305023	0.0033043	0.00457166
P08238	HS90B_HUMAN	Heat shock protein HSP 90-beta, HSP 90 (Heat shock 84 kDa, HSP 84, HSP84)	26.9569	26.9824	26.9931	26.9775	27.4309	27.5628	27.4552	27.483	-0.505491	0.000135759	0.00186914	0.0021274
P08240	SRPRA_HUMAN	Signal recognition particle receptor subunit alpha, SR-alpha (Docking protein alpha, DP-alpha)	24.9837	24.81	24.3036	24.6991	23.2598	23.2399	23.9209	23.4735	1.22556	0.00775507	0.0282274	0.0826763
P08243	ASNS_HUMAN	Asparagine synthetase [glutamine-hydrolyzing], EC 6.3.5.4 (Cell cycle control protein TS11) (Glutamine-dependent asparagine synthetase)	24.35	24.383	24.2721	24.3351	25.2256	25.5213	25.3812	25.376	-1.04098	0.000170317	0.00215807	0.0021274
P08253	MMP2_HUMAN	72 kDa type IV collagenase, EC 3.4.24.24 (72 kDa gelatinase) (Gelatinase A) (Matrix metalloproteinase-2, MMP-2) (TBE-1) [Cleaved into: PEX ]	24.2389	23.8859	23.9927	24.0392	23.9377	23.744	23.6929	23.7916	0.247617	0.0630167	0.118281	0.0176347
P08397	HEM3_HUMAN	Porphobilinogen deaminase, PBG-D, EC 2.5.1.61 (Hydroxymethylbilane synthase, HMBS) (Pre-uroporphyrinogen synthase)	23.876	23.2102	23.8482	23.6448	23.5938	22.6987	22.9796	23.0907	0.554127	0.0903822	0.15158	0.216471
P08493	MGP_HUMAN	Matrix Gla protein, MGP (Cell growth-inhibiting gene 36 protein)	24.0459	23.913	23.7184	23.8924	23.5536	20.6671	20.4792	21.5666	2.32583	0.0402585	0.0897152	0.206789
P08559	ODPA_HUMAN	Pyruvate dehydrogenase E1 component subunit alpha, somatic form, mitochondrial, EC 1.2.4.1 (PDHE1-A type I)	26.2622	26.3268	26.3431	26.3107	25.8781	25.6831	25.5182	25.6931	0.617572	0.00222911	0.0121675	0.0110433
P08574	CY1_HUMAN	Cytochrome c1, heme protein, mitochondrial, EC 7.1.1.8 (Complex III subunit 4) (Complex III subunit IV) (Cytochrome b-c1 complex subunit 4) (Ubiquinol-cytochrome-c reductase complex cytochrome c1 subunit, Cytochrome c-1)	26.0348	25.3502	25.2489	25.5446	26.2427	26.5926	26.4583	26.4312	-0.886573	0.0146887	0.0440931	0.165606
P08579	RU2B_HUMAN	U2 small nuclear ribonucleoprotein B'', U2 snRNP B''	25.0191	25.087	24.8536	24.9866	24.5435	24.9313	24.9349	24.8032	0.183332	0.140485	0.210599	0.260217
P08581	MET_HUMAN	Hepatocyte growth factor receptor, HGF receptor, EC 2.7.10.1 (HGF/SF receptor) (Proto-oncogene c-Met) (Scatter factor receptor, SF receptor) (Tyrosine-protein kinase Met)	21.1282	20.662	21.0182	20.9361	21.9686	21.9357	21.2617	21.722	-0.785863	0.0218038	0.0586311	0.0469092
P08621	RU17_HUMAN	U1 small nuclear ribonucleoprotein 70 kDa, U1 snRNP 70 kDa, U1-70K, snRNP70	26.5943	26.6094	26.588	26.5972	26.6098	26.929	26.7724	26.7704	-0.173189	0.0670182	0.123351	0.465825
P08651	NFIC_HUMAN	Nuclear factor 1 C-type, NF1-C, Nuclear factor 1/C (CCAAT-box-binding transcription factor, CTF) (Nuclear factor I/C, NF-I/C, NFI-C) (TGGCA-binding protein)	22.9527	23.062	23.9187	23.3111	25.4608	25.1766	24.9984	25.2119	-1.9008	0.00234812	0.012553	0.169096
P08670	VIME_HUMAN	Vimentin	27.6227	27.5741	27.6407	27.6125	27.7515	27.9705	27.842	27.8547	-0.242114	0.0110235	0.0362231	0.380673
P08708	RS17_HUMAN	40S ribosomal protein S17 (Small ribosomal subunit protein eS17)	27.0725	27.0097	27.0412	27.0411	27.1866	27.272	27.1396	27.1994	-0.15825	0.0104216	0.0348257	0.0601735
P08754	GNAI3_HUMAN	Guanine nucleotide-binding protein G(i) subunit alpha-3 (G(i) alpha-3)	25.002	25.7846	25.1647	25.3171	26.1512	26.2453	26.0566	26.1511	-0.833978	0.0135116	0.0415722	0.182046
P08758	ANXA5_HUMAN	Annexin A5 (Anchorin CII) (Annexin V) (Annexin-5) (Calphobindin I, CPB-I) (Endonexin II) (Lipocortin V) (Placental anticoagulant protein 4, PP4) (Placental anticoagulant protein I, PAP-I) (Thromboplastin inhibitor) (Vascular anticoagulant-alpha, VAC-alpha)	25.1784	25.1163	25.2212	25.172	24.3008	23.8997	24.4773	24.2259	0.946043	0.00275244	0.0139004	0.0637779
P08865	RSSA_HUMAN	40S ribosomal protein SA (37 kDa laminin receptor precursor, 37LRP) (37/67 kDa laminin receptor, LRP/LR) (67 kDa laminin receptor, 67LR) (Colon carcinoma laminin-binding protein) (Laminin receptor 1, LamR) (Laminin-binding protein precursor p40, LBP/p40) (Multidrug resistance-associated protein MGr1-Ag) (NEM/1CHD4) (Small ribosomal subunit protein uS2)	26.4916	26.2719	26.3387	26.3674	26.3915	26.2512	26.5679	26.4035	-0.0361324	0.381924	0.422465	0.393819
P08962	CD63_HUMAN	CD63 antigen (Granulophysin) (Lysosomal-associated membrane protein 3, LAMP-3) (Lysosome integral membrane protein 1, Limp1) (Melanoma-associated antigen ME491) (OMA81H) (Ocular melanoma-associated antigen) (Tetraspanin-30, Tspan-30) (CD antigen CD63)	27.2059	26.9695	26.8076	26.9943	26.0185	26.0223	26.0253	26.0221	0.972273	0.000548122	0.00468293	0.145533
P09001	RM03_HUMAN	39S ribosomal protein L3, mitochondrial, L3mt, MRP-L3 (Mitochondrial large ribosomal subunit protein uL3m)	24.3612	24.3364	24.315	24.3375	24.2457	24.9437	24.4262	24.5385	-0.200999	0.195953	0.262229	0.288058
P09012	SNRPA_HUMAN	U1 small nuclear ribonucleoprotein A, U1 snRNP A, U1-A, U1A	25.3932	25.2206	25.2778	25.2972	25.6991	25.3854	25.2857	25.4568	-0.159568	0.150583	0.221252	0.189261
P09038	FGF2_HUMAN	Fibroblast growth factor 2, FGF-2 (Basic fibroblast growth factor, bFGF) (Heparin-binding growth factor 2, HBGF-2)	24.1816	20.662	24.1213	22.9883	24.8362	25.3275	24.6512	24.9383	-1.94998	0.0869778	0.147324	0.340121
P09104	ENOG_HUMAN	Gamma-enolase, EC 4.2.1.11 (2-phospho-D-glycerate hydro-lyase) (Enolase 2) (Neural enolase) (Neuron-specific enolase, NSE)	20.576	22.7741	24.0703	22.4735	20.6914	20.6671	20.4792	20.6125	1.86095	0.0713773	0.12812	0.288157
P09110	THIK_HUMAN	3-ketoacyl-CoA thiolase, peroxisomal, EC 2.3.1.16 (Acetyl-CoA C-myristoyltransferase, EC 2.3.1.155) (Acetyl-CoA acyltransferase, EC 2.3.1.9) (Beta-ketothiolase) (Peroxisomal 3-oxoacyl-CoA thiolase)	24.4188	24.266	24.384	24.3563	24.3762	24.4791	24.1762	24.3438	0.0124412	0.453596	0.469981	0.0234393
P09132	SRP19_HUMAN	Signal recognition particle 19 kDa protein, SRP19	24.8239	24.7011	24.6481	24.7243	25.1196	25.2604	25.1516	25.1772	-0.452881	0.00126951	0.00841047	0.0172291
P09211	GSTP1_HUMAN	Glutathione S-transferase P, EC 2.5.1.18 (GST class-pi) (GSTP1-1)	27.3774	27.0573	27.2538	27.2295	27.0079	26.9533	27.1648	27.042	0.187485	0.0858279	0.145979	0.354471
P09234	RU1C_HUMAN	U1 small nuclear ribonucleoprotein C, U1 snRNP C, U1-C, U1C	25.5874	25.7279	26.0716	25.7956	26.4984	26.5027	26.2012	26.4008	-0.605148	0.01295	0.0404503	0.119321
P09382	LEG1_HUMAN	Galectin-1, Gal-1 (14 kDa laminin-binding protein, HLBP14) (14 kDa lectin) (Beta-galactoside-binding lectin L-14-I) (Galaptin) (HBL) (HPL) (Lactose-binding lectin 1) (Lectin galactoside-binding soluble 1) (Putative MAPK-activating protein PM12) (S-Lac lectin 1)	25.0188	24.967	25.4579	25.1479	25.3112	25.6357	25.1169	25.3546	-0.206667	0.197548	0.26338	0.377456
P09417	DHPR_HUMAN	Dihydropteridine reductase, EC 1.5.1.34 (HDHPR) (Quinoid dihydropteridine reductase) (Short chain dehydrogenase/reductase family 33C member 1)	24.4001	24.3571	24.5762	24.4445	23.9581	23.9475	24.0414	23.9824	0.462134	0.00161758	0.00992901	0.0818536
P09429	HMGB1_HUMAN	High mobility group protein B1 (High mobility group protein 1, HMG-1)	26.4849	26.4664	26.5196	26.4903	26.9683	27.2318	26.9363	27.0454	-0.555157	0.00213305	0.0118265	0.0372546
P09486	SPRC_HUMAN	SPARC (Basement-membrane protein 40, BM-40) (Osteonectin, ON) (Secreted protein acidic and rich in cysteine)	25.2481	24.9031	25.0227	25.058	20.6914	20.6671	20.4792	20.6125	4.44544	1.65748e-06	0.000152975	0.00202531
P09525	ANXA4_HUMAN	Annexin A4 (35-beta calcimedin) (Annexin IV) (Annexin-4) (Carbohydrate-binding protein p33/p41) (Chromobindin-4) (Endonexin I) (Lipocortin IV) (P32.5) (PP4-X) (Placental anticoagulant protein II, PAP-II) (Protein II)	25.9418	25.8526	26.1289	25.9744	25.2452	25.6107	25.5913	25.4824	0.492036	0.0134191	0.041391	0.109382
P09543	CN37_HUMAN	2',3'-cyclic-nucleotide 3'-phosphodiesterase, CNP, CNPase, EC 3.1.4.37	23.2968	23.5349	23.176	23.3359	24.023	24.3041	24.3051	24.2108	-0.874837	0.00172289	0.0103185	0.0487883
P09601	HMOX1_HUMAN	Heme oxygenase 1, HO-1, EC 1.14.14.18 [Cleaved into: Heme oxygenase 1 soluble form ]	20.576	20.662	20.5661	20.6013	23.9214	24.0213	23.8891	23.9439	-3.34258	1.51321e-07	7.4586e-05	0.00203845
P09622	DLDH_HUMAN	Dihydrolipoyl dehydrogenase, mitochondrial, EC 1.8.1.4 (Dihydrolipoamide dehydrogenase) (Glycine cleavage system L protein)	27.0743	27.2417	27.2714	27.1958	26.8811	26.9141	26.8662	26.8871	0.308693	0.00401126	0.0180727	0.0729061
P09651	ROA1_HUMAN	Heterogeneous nuclear ribonucleoprotein A1, hnRNP A1 (Helix-destabilizing protein) (Single-strand RNA-binding protein) (hnRNP core protein A1) [Cleaved into: Heterogeneous nuclear ribonucleoprotein A1, N-terminally processed ]	27.5505	27.651	27.6834	27.6283	27.6271	27.6452	27.6247	27.6323	-0.00401586	0.46292	0.476825	0.380036
P09661	RU2A_HUMAN	U2 small nuclear ribonucleoprotein A', U2 snRNP A'	26.6352	26.7229	26.6244	26.6608	26.4872	26.5141	26.7353	26.5789	0.0819588	0.193692	0.260992	0.107939
P09669	COX6C_HUMAN	Cytochrome c oxidase subunit 6C (Cytochrome c oxidase polypeptide VIc)	25.506	24.9806	24.6356	25.0408	25.9375	25.9074	26.0396	25.9615	-0.920746	0.0114411	0.0371232	0.374785
P09874	PARP1_HUMAN	Poly [ADP-ribose] polymerase 1, PARP-1, EC 2.4.2.30 (ADP-ribosyltransferase diphtheria toxin-like 1, ARTD1) (DNA ADP-ribosyltransferase PARP1, EC 2.4.2.-) (NAD(+) ADP-ribosyltransferase 1, ADPRT 1) (Poly[ADP-ribose] synthase 1) (Protein poly-ADP-ribosyltransferase PARP1, EC 2.4.2.-)	25.7904	25.7304	25.4055	25.6421	26.2616	26.3002	26.1857	26.2491	-0.607002	0.00405803	0.0182066	0.0677593
P09884	DPOLA_HUMAN	DNA polymerase alpha catalytic subunit, EC 2.7.7.7 (DNA polymerase alpha catalytic subunit p180)	22.9805	22.8193	22.847	22.8822	24.1822	23.9967	24.3372	24.172	-1.2898	0.000152857	0.00200381	0.00789244
P09936	UCHL1_HUMAN	Ubiquitin carboxyl-terminal hydrolase isozyme L1, UCH-L1, EC 3.4.19.12 (Neuron cytoplasmic protein 9.5) (PGP 9.5, PGP9.5) (Ubiquitin thioesterase L1)	26.2588	25.4314	26.4523	26.0475	25.9669	25.8802	25.8264	25.8911	0.156366	0.323211	0.373881	0.490367
P09960	LKHA4_HUMAN	Leukotriene A-4 hydrolase, LTA-4 hydrolase, EC 3.3.2.6 (Leukotriene A(4) hydrolase) (Tripeptide aminopeptidase LTA4H, EC 3.4.11.4)	25.929	26.1219	25.9293	25.9934	26.5036	26.4807	26.3458	26.4434	-0.449955	0.00256343	0.0132795	0.0733564
P09972	ALDOC_HUMAN	Fructose-bisphosphate aldolase C, EC 4.1.2.13 (Brain-type aldolase)	24.0312	24.0392	24.5168	24.1957	22.2953	22.591	22.6904	22.5255	1.6702	0.00055822	0.0047521	0.187103
P0C221	CC175_HUMAN	Coiled-coil domain-containing protein 175	20.576	24.1854	20.5661	21.7758	20.6914	23.994	24.6134	23.0996	-1.32379	0.241353	0.303632	0.462906
P0CG08	GPHRB_HUMAN	Golgi pH regulator B (Protein GPR89B)	22.9458	22.6571	22.6186	22.7405	20.6914	22.6043	23.0339	22.1098	0.630667	0.217412	0.281709	0.254258
P0CG30	GSTT2_HUMAN	Glutathione S-transferase theta-2B, EC 2.5.1.18 (Glutathione S-transferase theta-2, GST class-theta-2)	21.8753	22.7709	20.5661	21.7374	22.0915	22.1204	20.4792	21.5637	0.173734	0.423037	0.453787	0.320401
P0DMV9	HS71B_HUMAN	Heat shock 70 kDa protein 1B (Heat shock 70 kDa protein 2, HSP70-2, HSP70.2)	27.0291	26.9324	27.0262	26.9959	26.7595	26.9173	26.6428	26.7732	0.222688	0.03001	0.0733726	0.189261
P0DN87	CGB7_HUMAN	Choriogonadotropin subunit beta 7	26.9992	27.1387	27.2382	27.1254	26.8232	27.3296	27.2933	27.1487	-0.0233562	0.450756	0.468137	0.121096
P10155	RO60_HUMAN	RNA-binding protein RO60 (60 kDa SS-A/Ro ribonucleoprotein, 60 kDa Ro protein, 60 kDa ribonucleoprotein Ro, RoRNP) (Ro 60 kDa autoantigen, Ro60 autoantigen) (Sjoegren syndrome antigen A2) (Sjoegren syndrome type A antigen, SS-A) (TROVE domain family member 2)	24.158	23.0905	23.2728	23.5071	20.6914	20.6671	20.4792	20.6125	2.89457	0.000501335	0.00443004	0.00878512
P10253	LYAG_HUMAN	Lysosomal alpha-glucosidase, EC 3.2.1.20 (Acid maltase) (Aglucosidase alfa) [Cleaved into: 76 kDa lysosomal alpha-glucosidase; 70 kDa lysosomal alpha-glucosidase ]	24.9221	25.1333	25.0584	25.038	24.6799	24.793	24.7513	24.7414	0.296572	0.00667377	0.025428	0.22044
P10301	RRAS_HUMAN	Ras-related protein R-Ras, EC 3.6.5.- (p23)	22.2905	22.1388	22.2382	22.2225	22.4204	22.373	22.7816	22.525	-0.302508	0.0454799	0.0973891	0.0293565
P10398	ARAF_HUMAN	Serine/threonine-protein kinase A-Raf, EC 2.7.11.1 (Proto-oncogene A-Raf) (Proto-oncogene A-Raf-1) (Proto-oncogene Pks)	24.8893	24.3424	24.2307	24.4875	24.2484	24.2779	24.2652	24.2638	0.223631	0.166939	0.238021	0.280678
P10412	H14_HUMAN	Histone H1.4 (Histone H1b) (Histone H1s-4)	23.199	23.794	22.7827	23.2585	22.8321	22.7625	22.9719	22.8555	0.403011	0.125039	0.192779	0.165903
P10515	ODP2_HUMAN	Dihydrolipoyllysine-residue acetyltransferase component of pyruvate dehydrogenase complex, mitochondrial, EC 2.3.1.12 (70 kDa mitochondrial autoantigen of primary biliary cirrhosis, PBC) (Dihydrolipoamide acetyltransferase component of pyruvate dehydrogenase complex) (M2 antigen complex 70 kDa subunit) (Pyruvate dehydrogenase complex component E2, PDC-E2, PDCE2)	28.0223	27.8585	27.6702	27.8503	27.3886	28.3172	28.0736	27.9265	-0.076145	0.404838	0.440983	0.301689
P10586	PTPRF_HUMAN	Receptor-type tyrosine-protein phosphatase F, EC 3.1.3.48 (Leukocyte common antigen related, LAR)	25.1255	25.0744	25.1728	25.1242	24.7437	24.7231	25.0163	24.8277	0.296554	0.0198634	0.0549729	0.00606838
P10599	THIO_HUMAN	Thioredoxin, Trx (ATL-derived factor, ADF) (Surface-associated sulphydryl protein, SASP) (allergen Hom s Trx)	20.576	20.662	20.5661	20.6013	22.829	22.5733	24.0295	23.1439	-2.54256	0.00241549	0.0127746	0.386662
P10606	COX5B_HUMAN	Cytochrome c oxidase subunit 5B, mitochondrial (Cytochrome c oxidase polypeptide Vb)	25.9616	25.3226	25.9415	25.7419	25.8211	26.1509	25.4662	25.8127	-0.0708082	0.409014	0.443278	0.203104
P10619	PPGB_HUMAN	Lysosomal protective protein, EC 3.4.16.5 (Carboxypeptidase C) (Carboxypeptidase L) (Cathepsin A) (Protective protein cathepsin A, PPCA) (Protective protein for beta-galactosidase) [Cleaved into: Lysosomal protective protein 32 kDa chain; Lysosomal protective protein 20 kDa chain ]	22.7685	23.6273	20.5661	22.3206	23.3189	23.5637	20.4792	22.4539	-0.133289	0.462934	0.476825	0.351089
P10620	MGST1_HUMAN	Microsomal glutathione S-transferase 1, Microsomal GST-1, EC 2.5.1.18 (Microsomal GST-I)	24.1634	24.4026	24.3676	24.3112	23.5889	23.909	23.8024	23.7668	0.544394	0.005273	0.0218776	0.0986208
P10644	KAP0_HUMAN	cAMP-dependent protein kinase type I-alpha regulatory subunit (Tissue-specific extinguisher 1, TSE1)	26.5509	26.3466	26.0305	26.3093	26.4089	26.5691	27.4765	26.8182	-0.508833	0.118007	0.185112	0.0505236
P10768	ESTD_HUMAN	S-formylglutathione hydrolase, FGH, EC 3.1.2.12 (Esterase D) (Methylumbelliferyl-acetate deacetylase, EC 3.1.1.56)	24.1337	24.2982	24.3908	24.2742	24.8893	25.0943	24.8871	24.9569	-0.682655	0.0012887	0.00847164	0.391847
P10809	CH60_HUMAN	60 kDa heat shock protein, mitochondrial, EC 5.6.1.7 (60 kDa chaperonin) (Chaperonin 60, CPN60) (Heat shock protein 60, HSP-60, Hsp60) (HuCHA60) (Mitochondrial matrix protein P1) (P60 lymphocyte protein)	25.3612	25.1866	25.3499	25.2992	25.166	25.1479	25.3123	25.2087	0.0904991	0.151875	0.22253	0.152835
P10909	CLUS_HUMAN	Clusterin (Aging-associated gene 4 protein) (Apolipoprotein J, Apo-J) (Complement cytolysis inhibitor, CLI) (Complement-associated protein SP-40,40) (Ku70-binding protein 1) (NA1/NA2) (Sulfated glycoprotein 2, SGP-2) (Testosterone-repressed prostate message 2, TRPM-2) [Cleaved into: Clusterin beta chain (ApoJalpha) (Complement cytolysis inhibitor a chain); Clusterin alpha chain (ApoJbeta) (Comple…	26.4693	26.537	26.6637	26.5567	26.5517	26.5398	26.3371	26.4762	0.0804578	0.210915	0.275318	0.497644
P11021	BIP_HUMAN	Endoplasmic reticulum chaperone BiP, EC 3.6.4.10 (78 kDa glucose-regulated protein, GRP-78) (Binding-immunoglobulin protein, BiP) (Heat shock protein 70 family protein 5, HSP70 family protein 5) (Heat shock protein family A member 5) (Immunoglobulin heavy chain-binding protein)	23.9034	24.2593	23.9671	24.0433	22.5279	22.4772	22.6942	22.5664	1.47686	0.000159461	0.00205755	0.133595
P11047	LAMC1_HUMAN	Laminin subunit gamma-1 (Laminin B2 chain) (Laminin-1 subunit gamma) (Laminin-10 subunit gamma) (Laminin-11 subunit gamma) (Laminin-2 subunit gamma) (Laminin-3 subunit gamma) (Laminin-4 subunit gamma) (Laminin-6 subunit gamma) (Laminin-7 subunit gamma) (Laminin-8 subunit gamma) (Laminin-9 subunit gamma) (S-laminin subunit gamma, S-LAM gamma)	28.7064	28.6732	28.7815	28.7204	27.3075	27.381	27.4887	27.3924	1.32796	1.3719e-05	0.000461437	0.00141314
P11137	MTAP2_HUMAN	Microtubule-associated protein 2, MAP-2	24.2157	23.8658	24.1711	24.0842	24.093	23.1162	23.3643	23.5245	0.559698	0.0741733	0.1317	0.00441866
P11142	HSP7C_HUMAN	Heat shock cognate 71 kDa protein, EC 3.6.4.10 (Heat shock 70 kDa protein 8) (Lipopolysaccharide-associated protein 1, LAP-1, LPS-associated protein 1)	23.5934	24.1761	24.2256	23.9983	24.9327	24.9508	25.1791	25.0209	-1.02254	0.00468119	0.0200465	0.0215415
P11166	GTR1_HUMAN	Solute carrier family 2, facilitated glucose transporter member 1 (Glucose transporter type 1, erythrocyte/brain, GLUT-1) (HepG2 glucose transporter)	27.7719	27.8562	27.8763	27.8348	28.3668	28.2714	28.3338	28.324	-0.489218	0.000162387	0.00208136	0.0235168
P11171	EPB41_HUMAN	Protein 4.1, P4.1 (4.1R) (Band 4.1) (EPB4.1) (Erythrocyte membrane protein band 4.1)	25.0956	25.1262	25.3984	25.2067	25.6234	25.8581	25.9131	25.7982	-0.591479	0.0053426	0.0220735	0.00457166
P11172	UMPS_HUMAN	Uridine 5'-monophosphate synthase, UMP synthase [Includes: Orotate phosphoribosyltransferase, OPRT, OPRTase, EC 2.4.2.10; Orotidine 5'-phosphate decarboxylase, ODC, OMPD, EC 4.1.1.23 (OMPdecase) ]	23.3893	23.6921	24.1741	23.7518	24.2676	23.8408	23.9984	24.0356	-0.283799	0.168413	0.239501	0.186279
P11177	ODPB_HUMAN	Pyruvate dehydrogenase E1 component subunit beta, mitochondrial, PDHE1-B, EC 1.2.4.1	24.384	24.6782	24.4851	24.5158	24.4829	24.7489	24.7187	24.6502	-0.134399	0.163543	0.235015	0.0971188
P11182	ODB2_HUMAN	Lipoamide acyltransferase component of branched-chain alpha-keto acid dehydrogenase complex, mitochondrial, EC 2.3.1.168 (52 kDa mitochondrial autoantigen of primary biliary cirrhosis) (Branched chain 2-oxo-acid dehydrogenase complex component E2, BCOADC-E2) (Branched-chain alpha-keto acid dehydrogenase complex component E2, BCKAD-E2, BCKADE2) (Dihydrolipoamide acetyltransferase component of bran…	25.2889	25.2497	25.3624	25.3003	24.0461	24.1999	24.6079	24.2846	1.01571	0.0020075	0.0112699	0.0102808
P11216	PYGB_HUMAN	Glycogen phosphorylase, brain form, EC 2.4.1.1	25.2022	25.0168	24.9024	25.0404	23.8383	23.9534	22.8554	23.549	1.49142	0.00711663	0.026554	0.0352985
P11233	RALA_HUMAN	Ras-related protein Ral-A, EC 3.6.5.2	24.9415	25.1021	24.9405	24.9947	24.982	24.9802	24.8823	24.9481	0.046548	0.250476	0.31224	0.27087
P11234	RALB_HUMAN	Ras-related protein Ral-B, EC 3.6.5.2	26.4226	26.2057	26.2984	26.3089	25.4298	25.3567	25.8715	25.5527	0.756255	0.00593624	0.0236357	0.0139345
P11274	BCR_HUMAN	Breakpoint cluster region protein, EC 2.7.11.1 (Renal carcinoma antigen NY-REN-26)	24.3818	23.9887	23.4409	23.9371	23.6714	23.5255	23.9217	23.7062	0.230923	0.239688	0.301999	0.372185
P11277	SPTB1_HUMAN	Spectrin beta chain, erythrocytic (Beta-I spectrin)	20.576	21.9028	20.5661	21.015	20.6914	20.6671	20.4792	20.6125	0.402419	0.210384	0.274988	0.478425
P11279	LAMP1_HUMAN	Lysosome-associated membrane glycoprotein 1, LAMP-1, Lysosome-associated membrane protein 1 (CD107 antigen-like family member A) (CD antigen CD107a)	24.7013	25.1642	20.5661	23.4772	23.9977	20.6671	24.843	23.1693	0.307917	0.440772	0.462751	0.295601
P11309	PIM1_HUMAN	Serine/threonine-protein kinase pim-1, EC 2.7.11.1	26.6199	26.3226	26.1306	26.3577	25.3692	25.2378	25.271	25.2927	1.06499	0.000980721	0.00700576	0.0220115
P11310	ACADM_HUMAN	Medium-chain specific acyl-CoA dehydrogenase, mitochondrial, MCAD, EC 1.3.8.7 (Medium chain acyl-CoA dehydrogenase, MCADH)	25.962	25.5966	25.6563	25.7383	20.6914	26.9914	27.0754	24.9194	0.818911	0.359302	0.40443	0.325193
P11387	TOP1_HUMAN	DNA topoisomerase 1, EC 5.6.2.1 (DNA topoisomerase I)	25.6334	25.773	25.7836	25.73	24.6084	25.047	24.6251	24.7602	0.969832	0.00152745	0.00955327	0.00302971
P11388	TOP2A_HUMAN	DNA topoisomerase 2-alpha, EC 5.6.2.2 (DNA topoisomerase II, alpha isozyme)	25.8715	25.6278	25.2103	25.5699	25.7863	25.9465	26.4662	26.0663	-0.496466	0.0764088	0.134256	0.0743001
P11413	G6PD_HUMAN	Glucose-6-phosphate 1-dehydrogenase, G6PD, EC 1.1.1.49	20.576	21.6465	20.5661	20.9295	24.346	24.3902	24.3415	24.3592	-3.42973	0.000334708	0.00353647	0.0153414
P11441	UBL4A_HUMAN	Ubiquitin-like protein 4A (Ubiquitin-like protein GDX)	25.9173	26.0147	26.1513	26.0278	26.1286	26.0938	26.2615	26.1613	-0.133539	0.0955965	0.158327	0.426661
P11498	PYC_HUMAN	Pyruvate carboxylase, mitochondrial, EC 6.4.1.1 (Pyruvic carboxylase, PCB)	24.5177	24.0975	24.2522	24.2891	23.7496	24.4737	24.1168	24.1134	0.175767	0.254254	0.315751	0.419856
P11586	C1TC_HUMAN	C-1-tetrahydrofolate synthase, cytoplasmic, C1-THF synthase (Epididymis secretory sperm binding protein) [Cleaved into: C-1-tetrahydrofolate synthase, cytoplasmic, N-terminally processed ] [Includes: Methylenetetrahydrofolate dehydrogenase, EC 1.5.1.5; Methenyltetrahydrofolate cyclohydrolase, EC 3.5.4.9; Formyltetrahydrofolate synthetase, EC 6.3.4.3 ]	25.1628	25.0946	25.1843	25.1472	24.6099	24.6963	24.6271	24.6444	0.502817	9.22382e-05	0.00152134	0.026224
P11717	MPRI_HUMAN	Cation-independent mannose-6-phosphate receptor, CI Man-6-P receptor, CI-MPR, M6PR (300 kDa mannose 6-phosphate receptor, MPR 300) (Insulin-like growth factor 2 receptor) (Insulin-like growth factor II receptor, IGF-II receptor) (M6P/IGF2 receptor, M6P/IGF2R) (CD antigen CD222)	26.0049	26.222	26.1435	26.1235	26.004	26.2264	26.0985	26.1096	0.0138341	0.442918	0.462751	0.175441
P11766	ADHX_HUMAN	Alcohol dehydrogenase class-3, EC 1.1.1.1 (Alcohol dehydrogenase 5) (Alcohol dehydrogenase class chi chain) (Alcohol dehydrogenase class-III) (Glutathione-dependent formaldehyde dehydrogenase, FALDH, FDH, GSH-FDH, EC 1.1.1.-) (S-(hydroxymethyl)glutathione dehydrogenase, EC 1.1.1.284)	24.2315	24.3935	24.277	24.3007	23.8258	24.1248	24.1774	24.0427	0.25801	0.0486478	0.10208	0.0575692
P11802	CDK4_HUMAN	Cyclin-dependent kinase 4, EC 2.7.11.22 (Cell division protein kinase 4) (PSK-J3)	24.9353	25.024	25.2105	25.0566	24.869	24.7745	24.6591	24.7675	0.28911	0.0230944	0.0610218	0.0829092
P11908	PRPS2_HUMAN	Ribose-phosphate pyrophosphokinase 2, EC 2.7.6.1 (PPRibP) (Phosphoribosyl pyrophosphate synthase II, PRS-II)	22.9868	23.1004	23.1194	23.0689	23.6682	23.4843	24.0627	23.7384	-0.669557	0.00943803	0.0325771	0.000222399
P11940	PABP1_HUMAN	Polyadenylate-binding protein 1, PABP-1, Poly(A)-binding protein 1	26.1334	26.0465	26.2665	26.1488	27.0923	27.0571	26.4176	26.8556	-0.706838	0.0182074	0.0516663	0.00693794
P12004	PCNA_HUMAN	Proliferating cell nuclear antigen, PCNA (Cyclin)	26.4373	26.5232	26.6318	26.5308	26.7129	26.8373	26.8422	26.7975	-0.266691	0.00965533	0.0331184	0.346555
P12081	HARS1_HUMAN	Histidine--tRNA ligase, cytoplasmic, EC 6.1.1.21 (Histidyl-tRNA synthetase, HisRS)	25.3314	24.9446	24.9112	25.0624	25.6448	25.557	25.5608	25.5875	-0.525127	0.00947327	0.0326301	0.329421
P12109	CO6A1_HUMAN	Collagen alpha-1(VI) chain	25.8743	25.9163	25.839	25.8766	25.2343	25.5231	25.5434	25.4336	0.442976	0.0061736	0.0243727	0.00398469
P12235	ADT1_HUMAN	ADP/ATP translocase 1 (ADP,ATP carrier protein 1) (ADP,ATP carrier protein, heart/skeletal muscle isoform T1) (Adenine nucleotide translocator 1, ANT 1) (Solute carrier family 25 member 4)	24.3253	24.4825	24.6723	24.4934	22.8257	23.1333	22.6631	22.874	1.61936	0.000342836	0.00357804	0.00222037
P12236	ADT3_HUMAN	ADP/ATP translocase 3 (ADP,ATP carrier protein 3) (ADP,ATP carrier protein, isoform T2, ANT 2) (Adenine nucleotide translocator 3, ANT 3) (Solute carrier family 25 member 6) [Cleaved into: ADP/ATP translocase 3, N-terminally processed ]	24.657	24.1098	23.6197	24.1288	24.1867	24.2103	24.4792	24.2921	-0.163266	0.31525	0.368128	0.333325
P12268	IMDH2_HUMAN	Inosine-5'-monophosphate dehydrogenase 2, IMP dehydrogenase 2, IMPD 2, IMPDH 2, EC 1.1.1.205 (Inosine-5'-monophosphate dehydrogenase type II, IMP dehydrogenase II, IMPDH-II)	25.9395	26.068	25.9423	25.9833	26.769	26.8914	27.0995	26.92	-0.936708	0.00044238	0.00409953	0.00302971
P12270	TPR_HUMAN	Nucleoprotein TPR (Megator) (NPC-associated intranuclear protein) (Translocated promoter region protein)	26.0031	26.1257	26.2044	26.1111	26.3183	26.2978	26.0097	26.2086	-0.0975395	0.223106	0.28705	0.458759
P12277	KCRB_HUMAN	Creatine kinase B-type, EC 2.7.3.2 (Brain creatine kinase, B-CK) (Creatine kinase B chain) (Creatine phosphokinase B-type, CPK-B)	25.5203	25.661	25.7453	25.6422	25.6925	25.6283	25.4558	25.5922	0.0500365	0.315649	0.368506	0.0547479
P12532	KCRU_HUMAN	Creatine kinase U-type, mitochondrial, EC 2.7.3.2 (Acidic-type mitochondrial creatine kinase, Mia-CK) (Ubiquitous mitochondrial creatine kinase, U-MtCK)	24.657	24.4997	24.57	24.5755	21.2467	21.2749	22.0096	21.5104	3.06516	0.000134912	0.00186914	0.00210708
P12694	ODBA_HUMAN	2-oxoisovalerate dehydrogenase subunit alpha, mitochondrial, EC 1.2.4.4 (Branched-chain alpha-keto acid dehydrogenase E1 component alpha chain, BCKDE1A, BCKDH E1-alpha)	22.8178	22.7526	23.1337	22.9014	23.6575	23.8634	23.8162	23.779	-0.877667	0.00137132	0.00885875	0.174545
P12814	ACTN1_HUMAN	Alpha-actinin-1 (Alpha-actinin cytoskeletal isoform) (F-actin cross-linking protein) (Non-muscle alpha-actinin-1)	25.1754	24.8922	25.1661	25.0779	24.1189	23.6145	23.6528	23.7954	1.28252	0.00118014	0.00795529	0.0130457
P12931	SRC_HUMAN	Proto-oncogene tyrosine-protein kinase Src, EC 2.7.10.2 (Proto-oncogene c-Src) (pp60c-src, p60-Src)	25.342	25.43	25.4091	25.3937	25.6418	25.5616	25.7484	25.6506	-0.25692	0.00651714	0.0251193	0.360171
P12955	PEPD_HUMAN	Xaa-Pro dipeptidase, X-Pro dipeptidase, EC 3.4.13.9 (Imidodipeptidase) (Peptidase D) (Proline dipeptidase, Prolidase)	23.8801	23.9498	23.61	23.8133	24.9278	24.8725	24.6562	24.8188	-1.00559	0.000812567	0.00617205	0.00608494
P12956	XRCC6_HUMAN	X-ray repair cross-complementing protein 6, EC 3.6.4.-, EC 4.2.99.- (5'-deoxyribose-5-phosphate lyase Ku70, 5'-dRP lyase Ku70) (70 kDa subunit of Ku antigen) (ATP-dependent DNA helicase 2 subunit 1) (ATP-dependent DNA helicase II 70 kDa subunit) (CTC box-binding factor 75 kDa subunit, CTC75, CTCBF) (DNA repair protein XRCC6) (Lupus Ku autoantigen protein p70, Ku70) (Thyroid-lupus autoantigen, TLA…	24.865	23.9813	24.3148	24.387	24.5725	23.9736	24.2744	24.2735	0.113529	0.366494	0.409812	0.436729
P13010	XRCC5_HUMAN	X-ray repair cross-complementing protein 5, EC 3.6.4.- (86 kDa subunit of Ku antigen) (ATP-dependent DNA helicase 2 subunit 2) (ATP-dependent DNA helicase II 80 kDa subunit) (CTC box-binding factor 85 kDa subunit, CTC85, CTCBF) (DNA repair protein XRCC5) (Ku80) (Ku86) (Lupus Ku autoantigen protein p86) (Nuclear factor IV) (Thyroid-lupus autoantigen, TLAA) (X-ray repair complementing defective rep…	26.3397	26.2717	26.3262	26.3125	26.1002	26.4407	26.5891	26.3766	-0.0641084	0.34184	0.389039	0.0875451
P13051	UNG_HUMAN	Uracil-DNA glycosylase, UDG, EC 3.2.2.27	26.2814	26.5007	26.3714	26.3845	26.1611	26.2096	26.3429	26.2379	0.146614	0.077331	0.135309	0.34006
P13073	COX41_HUMAN	Cytochrome c oxidase subunit 4 isoform 1, mitochondrial (Cytochrome c oxidase polypeptide IV) (Cytochrome c oxidase subunit IV isoform 1, COX IV-1)	20.576	20.662	20.5661	20.6013	24.8195	24.8887	24.6029	24.7704	-4.16903	6.88124e-07	0.000117707	0.200493
P13196	HEM1_HUMAN	5-aminolevulinate synthase, non-specific, mitochondrial, ALAS-H, EC 2.3.1.37 (5-aminolevulinic acid synthase 1) (Delta-ALA synthase 1) (Delta-aminolevulinate synthase 1)	24.2032	23.7326	23.5413	23.8257	24.9213	24.7606	25.3752	25.0191	-1.19336	0.00570878	0.0230833	0.313716
P13473	LAMP2_HUMAN	Lysosome-associated membrane glycoprotein 2, LAMP-2, Lysosome-associated membrane protein 2 (CD107 antigen-like family member B) (LGP-96) (CD antigen CD107b)	20.576	20.662	20.5661	20.6013	24.013	24.4222	23.3779	23.9377	-3.33637	0.000199173	0.00239445	0.15005
P13489	RINI_HUMAN	Ribonuclease inhibitor (Placental ribonuclease inhibitor, Placental RNase inhibitor) (Ribonuclease/angiogenin inhibitor 1, RAI)	23.1914	23.2017	23.1909	23.1947	22.914	23.1742	23.0991	23.0624	0.13225	0.0813704	0.140383	0.0291884
P13498	CY24A_HUMAN	Cytochrome b-245 light chain (Cytochrome b(558) alpha chain) (Cytochrome b558 subunit alpha) (Neutrophil cytochrome b 22 kDa polypeptide) (Superoxide-generating NADPH oxidase light chain subunit) (p22 phagocyte B-cytochrome) (p22-phox, p22phox)	24.3609	24.3814	24.7451	24.4958	24.3096	23.8178	24.3809	24.1694	0.326357	0.103153	0.166976	0.468765
P13612	ITA4_HUMAN	Integrin alpha-4 (CD49 antigen-like family member D) (Integrin alpha-IV) (VLA-4 subunit alpha) (CD antigen CD49d)	20.576	20.662	20.5661	20.6013	20.6914	20.6671	20.4792	20.6125	-0.0111879	0.443313	0.462751	0.14188
P13639	EF2_HUMAN	Elongation factor 2, EF-2	20.576	20.662	20.5661	20.6013	22.2358	22.6217	22.8894	22.5823	-1.98094	0.000249601	0.0028745	0.423222
P13667	PDIA4_HUMAN	Protein disulfide-isomerase A4, EC 5.3.4.1 (Endoplasmic reticulum resident protein 70, ER protein 70, ERp70) (Endoplasmic reticulum resident protein 72, ER protein 72, ERp-72, ERp72)	27.3317	27.5461	27.3794	27.4191	27.4791	27.5749	27.4877	27.5139	-0.0948316	0.128618	0.197004	0.403225
P13674	P4HA1_HUMAN	Prolyl 4-hydroxylase subunit alpha-1, 4-PH alpha-1, EC 1.14.11.2 (Procollagen-proline,2-oxoglutarate-4-dioxygenase subunit alpha-1)	27.4143	27.4349	27.4456	27.4316	26.8598	26.8654	26.8048	26.8433	0.58826	5.22463e-06	0.000250021	0.00739999
P13686	PPA5_HUMAN	Tartrate-resistant acid phosphatase type 5, TR-AP, EC 3.1.3.2 (Tartrate-resistant acid ATPase, TrATPase) (Type 5 acid phosphatase)	25.7533	25.6738	25.8507	25.7593	24.9828	24.9933	24.7487	24.9083	0.851028	0.000426459	0.00403071	0.0504475
P13693	TCTP_HUMAN	Translationally-controlled tumor protein, TCTP (Fortilin) (Histamine-releasing factor, HRF) (p23)	24.7638	24.4297	23.9234	24.3723	20.6914	20.6671	20.4792	20.6125	3.75977	5.99908e-05	0.00113172	0.00385184
P13796	PLSL_HUMAN	Plastin-2 (L-plastin) (LC64P) (Lymphocyte cytosolic protein 1, LCP-1)	23.5699	23.3545	23.9251	23.6165	24.2975	23.8659	23.4554	23.873	-0.256476	0.216547	0.281032	0.380472
P13797	PLST_HUMAN	Plastin-3 (T-plastin)	23.0562	23.1767	23.1149	23.1159	20.6914	20.6671	20.4792	20.6125	2.50341	2.47277e-06	0.000174118	0.00405149
P13798	ACPH_HUMAN	Acylamino-acid-releasing enzyme, AARE, EC 3.4.19.1 (Acyl-peptide hydrolase, APH) (Acylaminoacyl-peptidase) (Oxidized protein hydrolase, OPH)	25.4976	25.6331	25.5638	25.5649	25.4648	25.3874	25.4535	25.4353	0.129607	0.023931	0.0622129	0.107088
P13804	ETFA_HUMAN	Electron transfer flavoprotein subunit alpha, mitochondrial, Alpha-ETF	23.7229	23.7629	23.8004	23.762	23.9992	23.9838	23.6147	23.8659	-0.103821	0.230838	0.294767	0.475946
P13807	GYS1_HUMAN	Glycogen [starch] synthase, muscle, EC 2.4.1.11	27.5734	27.4655	27.7476	27.5955	27.0603	27.1642	26.9972	27.0739	0.521614	0.00273285	0.0138298	0.0758425
P13861	KAP2_HUMAN	cAMP-dependent protein kinase type II-alpha regulatory subunit	23.9399	23.3693	23.619	23.6428	23.7938	23.582	23.4186	23.5981	0.0446592	0.416161	0.448479	0.0854934
P13929	ENOB_HUMAN	Beta-enolase, EC 4.2.1.11 (2-phospho-D-glycerate hydro-lyase) (Enolase 3) (Muscle-specific enolase, MSE) (Skeletal muscle enolase)	25.3086	25.2925	25.5328	25.378	24.4247	24.1046	24.4802	24.3365	1.04148	0.000881298	0.00648346	0.0294516
P13984	T2FB_HUMAN	General transcription factor IIF subunit 2 (General transcription factor IIF 30 kDa subunit) (Transcription initiation factor IIF subunit beta, TFIIF-beta) (Transcription initiation factor RAP30)	25.4656	20.662	26.5774	24.235	20.6914	25.3721	20.4792	22.1809	2.05414	0.22168	0.285887	0.469852
P13995	MTDC_HUMAN	Bifunctional methylenetetrahydrofolate dehydrogenase/cyclohydrolase, mitochondrial [Includes: NAD-dependent methylenetetrahydrofolate dehydrogenase, EC 1.5.1.15; Methenyltetrahydrofolate cyclohydrolase, EC 3.5.4.9 ]	24.9817	25.0805	25.0772	25.0465	24.6529	24.8504	24.6872	24.7302	0.316304	0.00507807	0.0212839	0.0423931
P14174	MIF_HUMAN	Macrophage migration inhibitory factor, MIF, EC 5.3.2.1 (Glycosylation-inhibiting factor, GIF) (L-dopachrome isomerase) (L-dopachrome tautomerase, EC 5.3.3.12) (Phenylpyruvate tautomerase)	23.2519	23.245	23.6102	23.369	24.0561	23.6693	23.5337	23.7531	-0.384013	0.0619286	0.117357	0.0896587
P14314	GLU2B_HUMAN	Glucosidase 2 subunit beta (80K-H protein) (Glucosidase II subunit beta) (Protein kinase C substrate 60.1 kDa protein heavy chain, PKCSH)	25.6195	25.358	25.6613	25.5463	24.7734	25.4305	25.4415	25.2151	0.331123	0.120243	0.187557	0.410481
P14324	FPPS_HUMAN	Farnesyl pyrophosphate synthase, FPP synthase, FPS, EC 2.5.1.10 ((2E,6E)-farnesyl diphosphate synthase) (Dimethylallyltranstransferase, EC 2.5.1.1) (Farnesyl diphosphate synthase) (Geranyltranstransferase)	24.6423	23.9273	25.0276	24.5324	24.3419	22.599	23.4844	23.4751	1.05732	0.0757778	0.133683	0.241374
P14373	TRI27_HUMAN	Zinc finger protein RFP, EC 2.3.2.27 (RING finger protein 76) (RING-type E3 ubiquitin transferase TRIM27) (Ret finger protein) (Tripartite motif-containing protein 27)	25.8635	26.0113	25.8094	25.8947	25.6921	25.7427	25.7884	25.7411	0.153684	0.0408841	0.0907328	0.284599
P14550	AK1A1_HUMAN	Aldo-keto reductase family 1 member A1, EC 1.1.1.2, EC 1.1.1.372, EC 1.1.1.54 (Alcohol dehydrogenase [NADP(+)]) (Aldehyde reductase) (Glucuronate reductase, EC 1.1.1.19) (Glucuronolactone reductase, EC 1.1.1.20)	22.6295	22.2442	22.8833	22.5857	21.8193	20.8323	20.9665	21.206	1.37962	0.00934232	0.0323373	0.290913
P14618	KPYM_HUMAN	Pyruvate kinase PKM, EC 2.7.1.40 (Cytosolic thyroid hormone-binding protein, CTHBP) (Opa-interacting protein 3, OIP-3) (Pyruvate kinase 2/3) (Pyruvate kinase muscle isozyme) (Threonine-protein kinase PKM2, EC 2.7.11.1) (Thyroid hormone-binding protein 1, THBP1) (Tumor M2-PK) (Tyrosine-protein kinase PKM2, EC 2.7.10.2) (p58)	24.8397	24.6361	24.4637	24.6465	23.7177	23.8921	24.0461	23.8853	0.76116	0.00309387	0.014936	0.168343
P14625	ENPL_HUMAN	Endoplasmin (94 kDa glucose-regulated protein, GRP-94) (Heat shock protein 90 kDa beta member 1) (Tumor rejection antigen 1) (gp96 homolog)	26.9526	27.0487	27.0552	27.0188	27.1614	27.3344	27.2551	27.2503	-0.231477	0.0090885	0.0316588	0.0294516
P14635	CCNB1_HUMAN	G2/mitotic-specific cyclin-B1	27.1121	27.1804	27.2435	27.1787	26.6003	26.7355	26.6882	26.6747	0.50402	0.00038899	0.00382701	0.00302971
P14678	RSMB_HUMAN	Small nuclear ribonucleoprotein-associated proteins B and B', snRNP-B (Sm protein B/B', Sm-B/B', SmB/B')	20.576	20.662	20.5661	20.6013	24.3742	24.4007	24.3961	24.3903	-3.78896	1.44036e-08	6.48712e-05	0.00110204
P14735	IDE_HUMAN	Insulin-degrading enzyme, EC 3.4.24.56 (Abeta-degrading protease) (Insulin protease, Insulinase) (Insulysin)	25.6802	25.7505	25.7538	25.7282	25.6126	25.8916	25.9125	25.8056	-0.0774136	0.240233	0.302526	0.212472
P14784	IL2RB_HUMAN	Interleukin-2 receptor subunit beta, IL-2 receptor subunit beta, IL-2R subunit beta, IL-2RB (High affinity IL-2 receptor subunit beta) (Interleukin-15 receptor subunit beta) (p70-75, p75) (CD antigen CD122)	24.8812	24.9812	24.7667	24.8764	24.9797	24.9102	24.6815	24.8571	0.0192213	0.434488	0.462047	0.182526
P14854	CX6B1_HUMAN	Cytochrome c oxidase subunit 6B1 (Cytochrome c oxidase subunit VIb isoform 1, COX VIb-1)	20.576	20.662	20.5661	20.6013	26.9757	20.6671	20.4792	22.7073	-2.10595	0.189901	0.258927	0.189261
P14866	HNRPL_HUMAN	Heterogeneous nuclear ribonucleoprotein L, hnRNP L	25.1755	24.8274	24.7463	24.9164	24.3399	24.401	25.0416	24.5942	0.322247	0.141599	0.211818	0.103973
P14868	SYDC_HUMAN	Aspartate--tRNA ligase, cytoplasmic, EC 6.1.1.12 (Aspartyl-tRNA synthetase, AspRS) (Cell proliferation-inducing gene 40 protein)	26.9026	27.1355	27.1742	27.0708	27.0906	27.1684	27.0264	27.0951	-0.0243388	0.404454	0.44076	0.324321
P14923	PLAK_HUMAN	Junction plakoglobin (Catenin gamma) (Desmoplakin III) (Desmoplakin-3)	25.6658	25.829	25.8395	25.7781	25.7212	26.0276	25.6066	25.7851	-0.00706426	0.480769	0.487093	0.457773
P14927	QCR7_HUMAN	Cytochrome b-c1 complex subunit 7 (Complex III subunit 7) (Complex III subunit VII) (QP-C) (Ubiquinol-cytochrome c reductase complex 14 kDa protein)	20.576	22.5896	22.9139	22.0265	23.4573	23.0873	20.4792	22.3413	-0.314786	0.40212	0.439015	0.27733
P15104	GLNA_HUMAN	Glutamine synthetase, GS, EC 6.3.1.2 (Glutamate--ammonia ligase) (Palmitoyltransferase GLUL, EC 2.3.1.225)	25.6425	25.2273	26.0015	25.6238	25.6951	24.7454	24.8052	25.0819	0.541841	0.113483	0.179685	0.033134
P15121	ALDR_HUMAN	Aldo-keto reductase family 1 member B1, EC 1.1.1.300, EC 1.1.1.372, EC 1.1.1.54 (Aldehyde reductase) (Aldose reductase, AR, EC 1.1.1.21)	20.576	20.662	20.5661	20.6013	22.9478	23.5105	20.4792	22.3125	-1.71116	0.0700361	0.126682	0.189261
P15144	AMPN_HUMAN	Aminopeptidase N, AP-N, hAPN, EC 3.4.11.2 (Alanyl aminopeptidase) (Aminopeptidase M, AP-M) (Microsomal aminopeptidase) (Myeloid plasma membrane glycoprotein CD13) (gp150) (CD antigen CD13)	28.0652	28.1	28.1117	28.0923	28.3199	28.2622	28.3198	28.3007	-0.208391	0.000465777	0.0041971	0.189261
P15151	PVR_HUMAN	Poliovirus receptor (Nectin-like protein 5, NECL-5) (CD antigen CD155)	22.5629	22.5794	22.4603	22.5342	23.3064	23.6371	23.3632	23.4356	-0.901384	0.000576471	0.00482415	0.116906
P15153	RAC2_HUMAN	Ras-related C3 botulinum toxin substrate 2 (GX) (Small G protein) (p21-Rac2)	24.9553	23.4223	24.3135	24.2303	24.7155	24.7269	24.8319	24.7581	-0.527738	0.151131	0.221835	0.451859
P15170	ERF3A_HUMAN	Eukaryotic peptide chain release factor GTP-binding subunit ERF3A, Eukaryotic peptide chain release factor subunit 3a, eRF3a (G1 to S phase transition protein 1 homolog)	24.5614	24.3778	24.5021	24.4804	20.6914	20.6671	20.4792	20.6125	3.8679	7.3646e-07	0.000117707	0.0815266
P15291	B4GT1_HUMAN	Beta-1,4-galactosyltransferase 1, Beta-1,4-GalTase 1, Beta4Gal-T1, b4Gal-T1, EC 2.4.1.- (Beta-N-acetylglucosaminyl-glycolipid beta-1,4-galactosyltransferase) (Beta-N-acetylglucosaminylglycopeptide beta-1,4-galactosyltransferase, EC 2.4.1.38) (Lactose synthase A protein, EC 2.4.1.22) (N-acetyllactosamine synthase, EC 2.4.1.90) (Nal synthase) (Neolactotriaosylceramide beta-1,4-galactosyltransferase…	25.4496	25.2704	25.3275	25.3492	25.9988	25.8154	25.611	25.8084	-0.459231	0.0103397	0.0346225	0.0391251
P15311	EZRI_HUMAN	Ezrin (Cytovillin) (Villin-2) (p81)	22.8198	22.9376	22.9062	22.8879	24.0721	24.1934	24.4254	24.2303	-1.34244	0.000126934	0.00181489	0.0879839
P15529	MCP_HUMAN	Membrane cofactor protein (TLX) (Trophoblast leukocyte common antigen) (CD antigen CD46)	25.3059	25.5886	25.5958	25.4968	25.5324	25.6282	25.2962	25.4856	0.0111938	0.469466	0.480981	0.0431236
P15531	NDKA_HUMAN	Nucleoside diphosphate kinase A, NDK A, NDP kinase A, EC 2.7.4.6 (Granzyme A-activated DNase, GAAD) (Metastasis inhibition factor nm23) (NM23-H1) (Tumor metastatic process-associated protein)	20.576	20.662	20.5661	20.6013	23.8385	23.6648	23.8038	23.769	-3.1677	4.16314e-07	0.000103118	0.0021274
P15559	NQO1_HUMAN	NAD(P)H dehydrogenase [quinone] 1, EC 1.6.5.2 (Azoreductase) (DT-diaphorase, DTD) (Menadione reductase) (NAD(P)H:quinone oxidoreductase 1) (Phylloquinone reductase) (Quinone reductase 1, QR1)	26.0661	26.0147	25.9816	26.0208	26.6769	26.4311	26.6669	26.5916	-0.570835	0.00122517	0.00820499	0.0081005
P15586	GNS_HUMAN	N-acetylglucosamine-6-sulfatase, EC 3.1.6.14 (Glucosamine-6-sulfatase, G6S)	25.6533	26.2095	26.1109	25.9912	26.5816	26.5672	26.5809	26.5766	-0.585349	0.013448	0.0414281	0.0590988
P15735	PHKG2_HUMAN	Phosphorylase b kinase gamma catalytic chain, liver/testis isoform, PHK-gamma-LT, PHK-gamma-T, EC 2.7.11.19 (PSK-C3) (Phosphorylase kinase subunit gamma-2)	25.4574	25.3475	25.2443	25.3497	24.7411	24.5603	24.7856	24.6957	0.654061	0.00104932	0.0073782	0.0129971
P15880	RS2_HUMAN	40S ribosomal protein S2 (40S ribosomal protein S4) (Protein LLRep3) (Small ribosomal subunit protein uS5)	20.576	23.4228	22.8869	22.2952	23.0136	22.7078	20.4792	22.0669	0.228334	0.428212	0.45724	0.385655
P15924	DESP_HUMAN	Desmoplakin, DP (250/210 kDa paraneoplastic pemphigus antigen)	26.5478	26.6093	26.622	26.593	26.5474	26.6718	26.6755	26.6316	-0.038542	0.233173	0.296638	0.110758
P15927	RFA2_HUMAN	Replication protein A 32 kDa subunit, RP-A p32 (Replication factor A protein 2, RF-A protein 2) (Replication protein A 34 kDa subunit, RP-A p34)	25.8921	26.1445	26.5611	26.1992	25.87	25.9788	20.4792	24.1093	2.08991	0.158097	0.229465	0.200243
P16070	CD44_HUMAN	CD44 antigen (CDw44) (Epican) (Extracellular matrix receptor III, ECMR-III) (GP90 lymphocyte homing/adhesion receptor) (HUTCH-I) (Heparan sulfate proteoglycan) (Hermes antigen) (Hyaluronate receptor) (Phagocytic glycoprotein 1, PGP-1) (Phagocytic glycoprotein I, PGP-I) (CD antigen CD44)	26.6	26.7036	26.7737	26.6925	26.4756	27.2225	26.3129	26.6703	0.0221257	0.470876	0.481586	0.0543569
P16152	CBR1_HUMAN	Carbonyl reductase [NADPH] 1, EC 1.1.1.184 (15-hydroxyprostaglandin dehydrogenase [NADP(+)], EC 1.1.1.196, EC 1.1.1.197) (20-beta-hydroxysteroid dehydrogenase) (Alcohol dehydrogenase [NAD(P)+] CBR1, EC 1.1.1.71) (NADPH-dependent carbonyl reductase 1) (Prostaglandin 9-ketoreductase, PG-9-KR) (Prostaglandin-E(2) 9-reductase, EC 1.1.1.189) (Short chain dehydrogenase/reductase family 21C member 1)	24.631	24.5714	24.6179	24.6068	25.3245	25.284	25.4998	25.3695	-0.762701	0.000186551	0.00228448	0.00537731
P16220	CREB1_HUMAN	Cyclic AMP-responsive element-binding protein 1, CREB-1, cAMP-responsive element-binding protein 1	26.1916	26.5775	26.034	26.2677	25.9225	25.9079	25.9147	25.915	0.352681	0.0471747	0.100183	0.478928
P16278	BGAL_HUMAN	Beta-galactosidase, EC 3.2.1.23 (Acid beta-galactosidase, Lactase) (Elastin receptor 1)	22.7282	20.662	20.5661	21.3188	24.2551	24.6809	23.3538	24.0966	-2.77787	0.013095	0.0407483	0.0824378
P16333	NCK1_HUMAN	Cytoplasmic protein NCK1 (NCK adaptor protein 1, Nck-1) (SH2/SH3 adaptor protein NCK-alpha)	23.6519	23.7092	23.1922	23.5178	24.0951	23.8004	23.9892	23.9616	-0.443806	0.0371878	0.085018	0.0830543
P16401	H15_HUMAN	Histone H1.5 (Histone H1a) (Histone H1b) (Histone H1s-3)	24.4232	24.3742	24.3005	24.366	23.1175	23.4139	23.7752	23.4355	0.930462	0.00429696	0.0188599	0.040686
P16403	H12_HUMAN	Histone H1.2 (Histone H1c) (Histone H1d) (Histone H1s-1)	26.5151	26.4969	25.9908	26.3343	26.2861	26.5407	26.9397	26.5889	-0.25458	0.188408	0.257775	0.145083
P16435	NCPR_HUMAN	NADPH--cytochrome P450 reductase, CPR, P450R, EC 1.6.2.4	27.8202	27.7114	27.6298	27.7205	28.173	28.0764	28.2846	28.178	-0.457523	0.00248509	0.0130032	0.0605386
P16615	AT2A2_HUMAN	Sarcoplasmic/endoplasmic reticulum calcium ATPase 2, SERCA2, SR Ca(2+)-ATPase 2, EC 7.2.2.10 (Calcium pump 2) (Calcium-transporting ATPase sarcoplasmic reticulum type, slow twitch skeletal muscle isoform) (Endoplasmic reticulum class 1/2 Ca(2+) ATPase)	25.0049	24.5187	24.5181	24.6806	24.8884	24.9533	25.6649	25.1689	-0.488325	0.0876942	0.148181	0.255239
P16870	CBPE_HUMAN	Carboxypeptidase E, CPE, EC 3.4.17.10 (Carboxypeptidase H, CPH) (Enkephalin convertase) (Prohormone-processing carboxypeptidase)	25.5539	25.2525	24.9019	25.2361	25.0029	25.2821	25.5765	25.2871	-0.0510601	0.424317	0.454368	0.162664
P16930	FAAA_HUMAN	Fumarylacetoacetase, FAA, EC 3.7.1.2 (Beta-diketonase) (Fumarylacetoacetate hydrolase)	24.4985	24.1577	24.4545	24.3702	20.6914	20.6671	20.4792	20.6125	3.75768	3.79951e-06	0.000205687	0.00244928
P16949	STMN1_HUMAN	Stathmin (Leukemia-associated phosphoprotein p18) (Metablastin) (Oncoprotein 18, Op18) (Phosphoprotein p19, pp19) (Prosolin) (Protein Pr22) (pp17)	24.1386	24.0421	24.0323	24.071	24.7189	24.383	24.6916	24.5979	-0.526888	0.00477522	0.0203256	0.0436805
P16989	YBOX3_HUMAN	Y-box-binding protein 3 (Cold shock domain-containing protein A) (DNA-binding protein A) (Single-strand DNA-binding protein NF-GMB)	20.576	23.0803	23.205	22.2871	23.7921	23.6118	23.5774	23.6604	-1.37334	0.0925394	0.154504	0.258839
P17026	ZNF22_HUMAN	Zinc finger protein 22 (Zinc finger protein KOX15) (Zinc finger protein Krox-26)	26.4842	26.6329	26.5136	26.5436	26.9404	27.1628	27.0671	27.0568	-0.513212	0.00143684	0.00915011	0.0285737
P17028	ZNF24_HUMAN	Zinc finger protein 24 (Retinoic acid suppression protein A, RSG-A) (Zinc finger and SCAN domain-containing protein 3) (Zinc finger protein 191) (Zinc finger protein KOX17)	23.4971	23.4726	23.6174	23.529	24.0717	24.6146	20.4792	23.0552	0.473861	0.366798	0.409965	0.00302971
P17029	ZKSC1_HUMAN	Zinc finger protein with KRAB and SCAN domains 1 (Zinc finger protein 139) (Zinc finger protein 36) (Zinc finger protein KOX18)	20.576	22.7141	22.4719	21.9207	22.4249	23.4149	23.8719	23.2372	-1.31657	0.0874947	0.147895	0.46446
P17066	HSP76_HUMAN	Heat shock 70 kDa protein 6 (Heat shock 70 kDa protein B')	22.9116	23.7869	23.8089	23.5025	22.27	22.6705	22.0171	22.3192	1.18326	0.0140609	0.0427815	0.0536764
P17096	HMGA1_HUMAN	High mobility group protein HMG-I/HMG-Y, HMG-I(Y) (High mobility group AT-hook protein 1, High mobility group protein A1) (High mobility group protein R)	32.6334	20.662	20.5661	24.6205	32.748	32.5683	32.4438	32.5867	-7.96622	0.0588723	0.113886	0.136605
P17152	TMM11_HUMAN	Transmembrane protein 11, mitochondrial (Protein PM1) (Protein PMI)	27.0757	26.9563	26.9263	26.9861	27.7467	28.1944	27.7094	27.8835	-0.897378	0.00261779	0.0134547	0.0754461
P17174	AATC_HUMAN	Aspartate aminotransferase, cytoplasmic, cAspAT, EC 2.6.1.1, EC 2.6.1.3 (Cysteine aminotransferase, cytoplasmic) (Cysteine transaminase, cytoplasmic, cCAT) (Glutamate oxaloacetate transaminase 1) (Transaminase A)	23.057	22.3187	22.0631	22.4796	23.0698	21.5333	20.4792	21.6941	0.785496	0.193292	0.26088	0.0659238
P17252	KPCA_HUMAN	Protein kinase C alpha type, PKC-A, PKC-alpha, EC 2.7.11.13	26.1149	25.9182	26.2185	26.0839	25.3027	25.1803	25.2087	25.2306	0.853299	0.000434248	0.0040538	0.0131984
P17301	ITA2_HUMAN	Integrin alpha-2 (CD49 antigen-like family member B) (Collagen receptor) (Platelet membrane glycoprotein Ia, GPIa) (VLA-2 subunit alpha) (CD antigen CD49b)	24.9992	24.9196	24.8459	24.9215	25.2108	25.157	24.8263	25.0647	-0.143158	0.163192	0.234716	0.106735
P17302	CXA1_HUMAN	Gap junction alpha-1 protein (Connexin-43, Cx43) (Gap junction 43 kDa heart protein)	22.4764	22.4811	22.4279	22.4618	23.6901	23.4985	23.7542	23.6476	-1.18584	5.64311e-05	0.00109078	0.0014179
P17480	UBF1_HUMAN	Nucleolar transcription factor 1 (Autoantigen NOR-90) (Upstream-binding factor 1, UBF-1)	23.1688	22.8506	22.8545	22.958	24.3193	24.057	24.3854	24.2539	-1.29592	0.000439111	0.00408373	0.0362525
P17535	JUND_HUMAN	Transcription factor JunD (Transcription factor AP-1 subunit JunD)	24.5197	24.3822	24.3952	24.4323	25.1677	25.2959	25.1628	25.2088	-0.776468	0.000115468	0.00172992	0.00346282
P17544	ATF7_HUMAN	Cyclic AMP-dependent transcription factor ATF-7, cAMP-dependent transcription factor ATF-7 (Activating transcription factor 7) (Transcription factor ATF-A)	22.9839	23.53	23.5479	23.354	20.6914	20.6671	22.4274	21.262	2.09199	0.0133744	0.0413306	0.168043
P17568	NDUB7_HUMAN	NADH dehydrogenase [ubiquinone] 1 beta subcomplex subunit 7 (Cell adhesion protein SQM1) (Complex I-B18, CI-B18) (NADH-ubiquinone oxidoreductase B18 subunit)	22.5684	22.3364	22.1802	22.3617	23.2219	23.0323	22.6732	22.9758	-0.614159	0.0176637	0.0506483	0.0857027
P17612	KAPCA_HUMAN	cAMP-dependent protein kinase catalytic subunit alpha, PKA C-alpha, EC 2.7.11.11	22.9087	22.0404	21.9325	22.2939	24.0177	24.421	24.0498	24.1628	-1.86896	0.00252977	0.0131671	0.10962
P17655	CAN2_HUMAN	Calpain-2 catalytic subunit, EC 3.4.22.53 (Calcium-activated neutral proteinase 2, CANP 2) (Calpain M-type) (Calpain large polypeptide L2) (Calpain-2 large subunit) (Millimolar-calpain, M-calpain)	24.2786	24.6801	24.487	24.4819	24.2246	24.165	24.2177	24.2024	0.279471	0.0380368	0.0863183	0.161803
P17676	CEBPB_HUMAN	CCAAT/enhancer-binding protein beta, C/EBP beta (Liver activator protein, LAP) (Liver-enriched inhibitory protein, LIP) (Nuclear factor NF-IL6) (Transcription factor 5, TCF-5)	25.3271	25.3335	25.4407	25.3671	25.9042	25.6962	25.6379	25.7461	-0.379004	0.00649501	0.0250696	0.0154667
P17706	PTN2_HUMAN	Tyrosine-protein phosphatase non-receptor type 2, EC 3.1.3.48 (T-cell protein-tyrosine phosphatase, TCPTP)	23.9828	24.3207	24.3529	24.2188	24.4976	24.816	23.9622	24.4253	-0.206478	0.247844	0.310292	0.0728996
P17812	PYRG1_HUMAN	CTP synthase 1, EC 6.3.4.2 (CTP synthetase 1) (UTP--ammonia ligase 1)	23.3624	22.8948	23.0825	23.1133	23.1343	23.774	23.7174	23.5419	-0.428636	0.0778718	0.135821	0.0671806
P17813	EGLN_HUMAN	Endoglin (CD antigen CD105)	25.9113	25.7426	25.7381	25.7974	26.2894	26.3271	26.0979	26.2381	-0.440772	0.00419428	0.0185703	0.0407328
P17844	DDX5_HUMAN	Probable ATP-dependent RNA helicase DDX5, EC 3.6.4.13 (DEAD box protein 5) (RNA helicase p68)	20.576	20.662	20.5661	20.6013	22.4304	23.1386	23.305	22.958	-2.35666	0.000473562	0.00424542	0.36912
P17858	PFKAL_HUMAN	ATP-dependent 6-phosphofructokinase, liver type, ATP-PFK, PFK-L, EC 2.7.1.11 (6-phosphofructokinase type B) (Phosphofructo-1-kinase isozyme B, PFK-B) (Phosphohexokinase)	26.2087	26.3183	26.2953	26.2741	26.3879	26.6262	26.6811	26.5651	-0.29098	0.0193636	0.0540208	0.00330072
P17931	LEG3_HUMAN	Galectin-3, Gal-3 (35 kDa lectin) (Carbohydrate-binding protein 35, CBP 35) (Galactose-specific lectin 3) (Galactoside-binding protein, GALBP) (IgE-binding protein) (L-31) (Laminin-binding protein) (Lectin L-29) (Mac-2 antigen)	24.5813	24.7872	24.5706	24.6464	24.6281	24.5483	24.6118	24.5961	0.0503111	0.26838	0.328005	0.472503
P17980	PRS6A_HUMAN	26S proteasome regulatory subunit 6A (26S proteasome AAA-ATPase subunit RPT5) (Proteasome 26S subunit ATPase 3) (Proteasome subunit P50) (Tat-binding protein 1, TBP-1)	23.3534	22.8599	22.4507	22.888	23.0581	23.6187	22.9837	23.2202	-0.332174	0.184918	0.2561	0.124464
P17987	TCPA_HUMAN	T-complex protein 1 subunit alpha, TCP-1-alpha (CCT-alpha)	25.0947	24.7196	24.9623	24.9255	24.8039	24.5502	24.6128	24.6556	0.269905	0.0568456	0.11163	0.291922
P18031	PTN1_HUMAN	Tyrosine-protein phosphatase non-receptor type 1, EC 3.1.3.48 (Protein-tyrosine phosphatase 1B, PTP-1B)	26.2458	26.2939	26.2387	26.2595	25.9603	25.9654	25.9005	25.9421	0.317388	0.000152327	0.00200219	0.0884155
P18074	ERCC2_HUMAN	General transcription and DNA repair factor IIH helicase subunit XPD, TFIIH subunit XPD, EC 3.6.4.12 (Basic transcription factor 2 80 kDa subunit, BTF2 p80) (CXPD) (DNA excision repair protein ERCC-2) (DNA repair protein complementing XP-D cells) (TFIIH basal transcription factor complex 80 kDa subunit, TFIIH 80 kDa subunit, TFIIH p80) (Xeroderma pigmentosum group D-complementing protein)	24.9833	24.8543	24.554	24.7972	24.8306	24.903	24.9944	24.9093	-0.11212	0.227599	0.291386	0.470722
P18077	RL35A_HUMAN	60S ribosomal protein L35a (Cell growth-inhibiting gene 33 protein) (Large ribosomal subunit protein eL33)	23.2683	23.0676	22.955	23.097	22.4449	22.6783	22.6302	22.5845	0.512519	0.0057652	0.0231973	0.387339
P18085	ARF4_HUMAN	ADP-ribosylation factor 4	26.3862	26.6192	26.5973	26.5342	26.7955	26.9852	26.9657	26.9155	-0.38124	0.00816757	0.0292072	0.0161274
P18124	RL7_HUMAN	60S ribosomal protein L7 (Large ribosomal subunit protein uL30)	27.2577	27.4797	27.6208	27.4527	26.2126	26.2876	26.555	26.3517	1.10097	0.000876521	0.00646762	0.149267
P18206	VINC_HUMAN	Vinculin (Metavinculin, MV)	27.9008	28.0734	27.9706	27.9816	27.9904	27.9904	28.2263	28.069	-0.087425	0.200786	0.265756	0.126685
P18564	ITB6_HUMAN	Integrin beta-6	25.7424	25.8786	25.8633	25.8281	26.133	26.1468	26.0567	26.1122	-0.284073	0.00261301	0.0134547	0.0291883
P18583	SON_HUMAN	Protein SON (Bax antagonist selected in saccharomyces 1, BASS1) (Negative regulatory element-binding protein, NRE-binding protein) (Protein DBP-5) (SON3)	25.2801	25.4203	25.2813	25.3272	24.3939	20.6671	24.5336	23.1982	2.12906	0.0840945	0.143774	0.00727106
P18615	NELFE_HUMAN	Negative elongation factor E, NELF-E (RNA-binding protein RD)	24.4183	24.4027	24.2697	24.3635	24.2423	23.9777	23.9673	24.0624	0.301104	0.0206947	0.056686	0.02967
P18621	RL17_HUMAN	60S ribosomal protein L17 (60S ribosomal protein L23) (Large ribosomal subunit protein uL22) (PD-1)	24.9121	24.4411	25.067	24.8067	24.6399	24.3876	25.0404	24.6893	0.117422	0.341673	0.389029	0.466254
P18669	PGAM1_HUMAN	Phosphoglycerate mutase 1, EC 5.4.2.11, EC 5.4.2.4 (BPG-dependent PGAM 1) (Phosphoglycerate mutase isozyme B, PGAM-B)	26.8597	26.8539	26.5782	26.764	27.041	27.0525	27.3251	27.1396	-0.375593	0.0229642	0.0607363	0.129787
P18754	RCC1_HUMAN	Regulator of chromosome condensation (Cell cycle regulatory protein) (Chromosome condensation protein 1)	26.4898	26.555	26.6634	26.5694	26.583	26.7533	26.6294	26.6552	-0.0858495	0.148774	0.219553	0.251044
P18846	ATF1_HUMAN	Cyclic AMP-dependent transcription factor ATF-1, cAMP-dependent transcription factor ATF-1 (Activating transcription factor 1) (Protein TREB36)	25.8908	25.9993	25.9587	25.9496	26.1602	26.4292	26.4531	26.3475	-0.397915	0.0079582	0.0286908	0.167456
P18858	DNLI1_HUMAN	DNA ligase 1, EC 6.5.1.1 (DNA ligase I) (Polydeoxyribonucleotide synthase [ATP] 1)	20.576	20.662	20.5661	20.6013	23.4273	23.1377	23.0046	23.1899	-2.58853	1.78812e-05	0.000537416	0.151103
P18859	ATP5J_HUMAN	ATP synthase-coupling factor 6, mitochondrial, ATPase subunit F6 (ATP synthase peripheral stalk subunit F6)	22.9555	22.8943	22.9188	22.9229	23.4885	23.5024	23.2783	23.4231	-0.50014	0.00128905	0.00847164	0.434106
P18887	XRCC1_HUMAN	DNA repair protein XRCC1 (X-ray repair cross-complementing protein 1)	20.576	20.662	20.5661	20.6013	23.5657	20.6671	20.4792	21.5706	-0.9693	0.193529	0.260915	0.189261
P19021	AMD_HUMAN	Peptidyl-glycine alpha-amidating monooxygenase, PAM [Includes: Peptidylglycine alpha-hydroxylating monooxygenase, PHM, EC 1.14.17.3; Peptidyl-alpha-hydroxyglycine alpha-amidating lyase, EC 4.3.2.5 (Peptidylamidoglycolate lyase, PAL) ]	24.6202	24.5395	24.6693	24.6096	24.8368	24.9191	24.6469	24.8009	-0.191278	0.0491121	0.102791	0.202927
P19022	CADH2_HUMAN	Cadherin-2 (CDw325) (Neural cadherin, N-cadherin) (CD antigen CD325)	22.9675	22.5877	22.483	22.6794	20.6914	20.6671	20.4792	20.6125	2.06687	0.000108036	0.00166409	0.00768155
P19075	TSN8_HUMAN	Tetraspanin-8, Tspan-8 (Transmembrane 4 superfamily member 3) (Tumor-associated antigen CO-029)	24.1321	23.9811	24.2689	24.1274	24.0548	24.1716	23.9021	24.0428	0.0845181	0.249799	0.31179	0.0432297
P19105	ML12A_HUMAN	Myosin regulatory light chain 12A (Epididymis secretory protein Li 24, HEL-S-24) (MLC-2B) (Myosin RLC) (Myosin regulatory light chain 2, nonsarcomeric) (Myosin regulatory light chain MRLC3)	20.576	20.662	20.5661	20.6013	20.6914	20.6671	20.4792	20.6125	-0.0111879	0.443313	0.462751	0.00287855
P19174	PLCG1_HUMAN	1-phosphatidylinositol 4,5-bisphosphate phosphodiesterase gamma-1, EC 3.1.4.11 (PLC-148) (Phosphoinositide phospholipase C-gamma-1) (Phospholipase C-II, PLC-II) (Phospholipase C-gamma-1, PLC-gamma-1)	26.5081	26.3556	26.321	26.3949	26.7879	27.2435	27.0918	27.0411	-0.646198	0.0056953	0.0230667	0.0478839
P19338	NUCL_HUMAN	Nucleolin (Protein C23)	21.9825	21.2681	21.8512	21.7006	23.5435	22.5589	23.1068	23.0698	-1.36914	0.0094914	0.0326698	0.189261
P19367	HXK1_HUMAN	Hexokinase-1, EC 2.7.1.1 (Brain form hexokinase) (Hexokinase type I, HK I) (Hexokinase-A)	26.8442	26.84	27.0653	26.9165	26.8376	26.921	26.9985	26.919	-0.00251676	0.489241	0.493143	0.188923
P19388	RPAB1_HUMAN	DNA-directed RNA polymerases I, II, and III subunit RPABC1, RNA polymerases I, II, and III subunit ABC1 (DNA-directed RNA polymerase II 23 kDa polypeptide) (DNA-directed RNA polymerase II subunit E) (RPB5 homolog) (XAP4)	25.3265	25.2562	24.9634	25.1821	25.6663	25.7481	25.5402	25.6516	-0.469488	0.010333	0.0346225	0.0638921
P19447	ERCC3_HUMAN	General transcription and DNA repair factor IIH helicase subunit XPB, TFIIH subunit XPB, EC 3.6.4.12 (Basic transcription factor 2 89 kDa subunit, BTF2 p89) (DNA excision repair protein ERCC-3) (DNA repair protein complementing XP-B cells) (TFIIH basal transcription factor complex 89 kDa subunit, TFIIH 89 kDa subunit, TFIIH p89) (Xeroderma pigmentosum group B-complementing protein)	24.6443	25.3441	24.7583	24.9156	25.9151	24.8273	24.8803	25.2075	-0.291985	0.260341	0.321323	0.426406
P19525	E2AK2_HUMAN	Interferon-induced, double-stranded RNA-activated protein kinase, EC 2.7.11.1 (Eukaryotic translation initiation factor 2-alpha kinase 2, eIF-2A protein kinase 2) (Interferon-inducible RNA-dependent protein kinase) (P1/eIF-2A protein kinase) (Protein kinase RNA-activated, PKR, Protein kinase R) (Tyrosine-protein kinase EIF2AK2, EC 2.7.10.2) (p68 kinase)	21.8087	21.3638	21.0743	21.4156	21.9027	21.8963	22.1977	21.9989	-0.583282	0.034248	0.0805768	0.0866813
P19623	SPEE_HUMAN	Spermidine synthase, SPDSY, EC 2.5.1.16 (Putrescine aminopropyltransferase)	25.318	25.3452	25.1897	25.2843	25.6931	25.7953	25.6878	25.7254	-0.441112	0.000874384	0.00646762	0.040686
P19784	CSK22_HUMAN	Casein kinase II subunit alpha', CK II alpha', EC 2.7.11.1	25.9609	25.5205	25.802	25.7611	25.5313	25.1797	25.4521	25.3877	0.373411	0.0445799	0.0962634	0.0819666
P19838	NFKB1_HUMAN	Nuclear factor NF-kappa-B p105 subunit (DNA-binding factor KBF1) (EBP-1) (Nuclear factor of kappa light polypeptide gene enhancer in B-cells 1) [Cleaved into: Nuclear factor NF-kappa-B p50 subunit ]	24.2726	24.608	24.2264	24.369	24.8829	25.1062	24.6393	24.8761	-0.507125	0.0242296	0.0626935	0.121096
P20020	AT2B1_HUMAN	Plasma membrane calcium-transporting ATPase 1, EC 7.2.2.10 (Plasma membrane calcium ATPase isoform 1, PMCA1) (Plasma membrane calcium pump isoform 1)	22.9967	23.1065	23.0234	23.0422	23.5746	23.3226	22.5309	23.1427	-0.100528	0.383208	0.423315	0.485006
P20042	IF2B_HUMAN	Eukaryotic translation initiation factor 2 subunit 2 (Eukaryotic translation initiation factor 2 subunit beta, eIF-2-beta)	24.0867	24.0418	24.1003	24.0763	24.1909	24.2838	24.1163	24.197	-0.120781	0.0395891	0.0888727	0.324822
P20073	ANXA7_HUMAN	Annexin A7 (Annexin VII) (Annexin-7) (Synexin)	26.2904	26.4463	26.3203	26.3523	26.2302	26.3835	26.2477	26.2871	0.0651962	0.196132	0.262272	0.160117
P20226	TBP_HUMAN	TATA-box-binding protein (TATA sequence-binding protein) (TATA-binding factor) (TATA-box factor) (Transcription initiation factor TFIID TBP subunit)	26.0198	25.9624	26.1413	26.0412	25.6239	25.6835	25.743	25.6835	0.357703	0.0023692	0.0126222	0.0180774
P20248	CCNA2_HUMAN	Cyclin-A2, Cyclin-A (Cyclin A)	23.4437	24.1219	23.6889	23.7515	20.6914	20.6671	20.4792	20.6125	3.13894	5.75983e-05	0.00110198	0.352549
P20290	BTF3_HUMAN	Transcription factor BTF3 (Nascent polypeptide-associated complex subunit beta, NAC-beta) (RNA polymerase B transcription factor 3)	20.576	20.662	20.5661	20.6013	22.7642	22.6695	22.3333	22.589	-1.98765	6.05598e-05	0.00113498	0.189261
P20338	RAB4A_HUMAN	Ras-related protein Rab-4A, EC 3.6.5.2	25.7829	25.9149	25.9795	25.8924	26.2486	26.7338	26.7007	26.5611	-0.668622	0.00801625	0.0288199	0.0161274
P20339	RAB5A_HUMAN	Ras-related protein Rab-5A, EC 3.6.5.2	22.4598	23.4328	22.8578	22.9168	22.6811	23.0061	23.1957	22.961	-0.0441662	0.448432	0.466509	0.157215
P20340	RAB6A_HUMAN	Ras-related protein Rab-6A, Rab-6	24.6557	24.574	24.555	24.5949	23.942	23.767	24.217	23.9753	0.619551	0.00499958	0.0210623	0.129949
P20585	MSH3_HUMAN	DNA mismatch repair protein Msh3, hMSH3 (Divergent upstream protein, DUP) (Mismatch repair protein 1, MRP1)	25.8863	25.7228	25.8252	25.8114	24.5069	24.6295	24.6329	24.5897	1.22169	2.10825e-05	0.000605372	0.0422612
P20618	PSB1_HUMAN	Proteasome subunit beta type-1 (Macropain subunit C5) (Multicatalytic endopeptidase complex subunit C5) (Proteasome component C5) (Proteasome gamma chain)	22.4161	22.381	21.8678	22.2216	22.7002	22.5064	23.1396	22.7821	-0.560483	0.0477088	0.100796	0.472254
P20645	MPRD_HUMAN	Cation-dependent mannose-6-phosphate receptor, CD Man-6-P receptor, CD-MPR (46 kDa mannose 6-phosphate receptor, MPR 46)	26.4794	26.779	26.5798	26.6128	26.0374	26.6125	26.3811	26.3437	0.269087	0.113662	0.179853	0.302166
P20700	LMNB1_HUMAN	Lamin-B1	24.5927	25.1441	25.3413	25.026	25.7827	25.4446	25.6731	25.6335	-0.607429	0.0341898	0.0805166	0.354384
P20810	ICAL_HUMAN	Calpastatin (Calpain inhibitor) (Sperm BS-17 component)	25.5811	25.4567	25.6049	25.5476	25.9427	25.9548	25.7948	25.8974	-0.349819	0.00355806	0.016603	0.0211293
P20839	IMDH1_HUMAN	Inosine-5'-monophosphate dehydrogenase 1, IMP dehydrogenase 1, IMPD 1, IMPDH 1, EC 1.1.1.205 (IMPDH-I)	25.7919	25.9014	25.9451	25.8795	25.526	25.9785	25.4731	25.6592	0.220304	0.128455	0.196815	0.117895
P20908	CO5A1_HUMAN	Collagen alpha-1(V) chain	24.9752	24.7351	24.7366	24.8156	25.0183	25.01	24.8527	24.9603	-0.144726	0.103566	0.167425	0.161641
P20936	RASA1_HUMAN	Ras GTPase-activating protein 1, GAP, GTPase-activating protein, RasGAP (Ras p21 protein activator) (p120GAP)	25.0322	24.9477	24.913	24.9643	22.9414	22.824	22.9941	22.9198	2.04445	2.43575e-06	0.000173997	0.00197976
P21127	CD11B_HUMAN	Cyclin-dependent kinase 11B, EC 2.7.11.22 (Cell division cycle 2-like protein kinase 1, CLK-1) (Cell division protein kinase 11B) (Galactosyltransferase-associated protein kinase p58/GTA) (PITSLRE serine/threonine-protein kinase CDC2L1) (p58 CLK-1)	23.0515	22.9527	22.7991	22.9344	23.6165	23.7634	23.6852	23.6884	-0.753924	0.000442474	0.00409953	0.308513
P21266	GSTM3_HUMAN	Glutathione S-transferase Mu 3, EC 2.5.1.18 (GST class-mu 3) (GSTM3-3, hGSTM3-3)	24.7848	24.7959	24.8506	24.8104	24.2622	24.5025	24.0209	24.2619	0.548557	0.00873678	0.0306502	0.0101571
P21281	VATB2_HUMAN	V-type proton ATPase subunit B, brain isoform, V-ATPase subunit B 2 (Endomembrane proton pump 58 kDa subunit) (HO57) (Vacuolar proton pump subunit B 2)	24.3522	24.1639	24.306	24.274	24.6763	24.7783	25.0441	24.8329	-0.55886	0.00529151	0.0219012	0.0743696
P21283	VATC1_HUMAN	V-type proton ATPase subunit C 1, V-ATPase subunit C 1 (Vacuolar proton pump subunit C 1)	24.6034	24.5396	24.7418	24.6282	24.4899	24.3783	24.2329	24.367	0.261238	0.0259729	0.0658542	0.12666
P21291	CSRP1_HUMAN	Cysteine and glycine-rich protein 1 (Cysteine-rich protein 1, CRP, CRP1) (Epididymis luminal protein 141, HEL-141)	23.828	24.5956	24.1468	24.1901	24.3455	24.3557	24.4784	24.3932	-0.203068	0.210506	0.275043	0.327243
P21333	FLNA_HUMAN	Filamin-A, FLN-A (Actin-binding protein 280, ABP-280) (Alpha-filamin) (Endothelial actin-binding protein) (Filamin-1) (Non-muscle filamin)	26.0056	26.2859	26.607	26.2995	26.3034	26.1527	26.1894	26.2152	0.0843102	0.331592	0.380894	0.0518246
P21397	AOFA_HUMAN	Amine oxidase [flavin-containing] A, EC 1.4.3.21, EC 1.4.3.4 (Monoamine oxidase type A, MAO-A)	27.2638	27.2358	27.1982	27.2326	27.5867	27.5503	27.6151	27.584	-0.351489	9.61507e-05	0.00155386	0.00615417
P21399	ACOHC_HUMAN	Cytoplasmic aconitate hydratase, Aconitase, EC 4.2.1.3 (Citrate hydro-lyase) (Ferritin repressor protein) (Iron regulatory protein 1, IRP1) (Iron-responsive element-binding protein 1, IRE-BP 1)	20.576	20.662	20.5661	20.6013	20.6914	22.7954	20.4792	21.322	-0.72064	0.192609	0.260352	0.00267187
P21589	5NTD_HUMAN	5'-nucleotidase, 5'-NT, EC 3.1.3.5 (Ecto-5'-nucleotidase) (CD antigen CD73)	25.0122	25.3069	25.1532	25.1574	24.3884	24.4071	24.3641	24.3865	0.770882	0.000428862	0.00403408	0.0390625
P21675	TAF1_HUMAN	Transcription initiation factor TFIID subunit 1, EC 2.3.1.48, EC 2.7.11.1 (Cell cycle gene 1 protein) (TBP-associated factor 250 kDa, p250) (Transcription initiation factor TFIID 250 kDa subunit, TAF(II)250, TAFII-250, TAFII250)	22.952	22.5881	22.6561	22.732	23.2296	22.5439	22.8326	22.8687	-0.13666	0.29062	0.346424	0.0285737
P21741	MK_HUMAN	Midkine, MK (Amphiregulin-associated protein, ARAP) (Midgestation and kidney protein) (Neurite outgrowth-promoting factor 2) (Neurite outgrowth-promoting protein)	20.576	20.662	20.5661	20.6013	21.2194	21.925	21.4911	21.5452	-0.943827	0.00523426	0.0217786	0.0505285
P21796	VDAC1_HUMAN	Voltage-dependent anion-selective channel protein 1, VDAC-1, hVDAC1 (Outer mitochondrial membrane protein porin 1) (Plasmalemmal porin) (Porin 31HL) (Porin 31HM)	24.4907	20.662	20.5661	21.9063	20.6914	20.6671	20.4792	20.6125	1.29374	0.187039	0.256991	0.391488
P21912	SDHB_HUMAN	Succinate dehydrogenase [ubiquinone] iron-sulfur subunit, mitochondrial, EC 1.3.5.1 (Iron-sulfur subunit of complex II, Ip)	27.946	27.4245	26.9565	27.4424	28.2743	28.5543	28.5888	28.4724	-1.03008	0.013593	0.0416757	0.079701
P21926	CD9_HUMAN	CD9 antigen (5H9 antigen) (Cell growth-inhibiting gene 2 protein) (Leukocyte antigen MIC3) (Motility-related protein, MRP-1) (Tetraspanin-29, Tspan-29) (p24) (CD antigen CD9)	25.5903	25.4965	25.6321	25.5729	25.925	25.6493	25.8472	25.8072	-0.234227	0.0311771	0.0754218	0.106735
P21953	ODBB_HUMAN	2-oxoisovalerate dehydrogenase subunit beta, mitochondrial, EC 1.2.4.4 (Branched-chain alpha-keto acid dehydrogenase E1 component beta chain, BCKDE1B, BCKDH E1-beta)	27.0803	27.0747	27.1312	27.0954	26.8933	26.8986	27.5501	27.114	-0.0185976	0.468172	0.480754	0.37203
P21964	COMT_HUMAN	Catechol O-methyltransferase, EC 2.1.1.6	23.9405	23.0074	22.9697	23.3059	20.6914	20.6671	20.4792	20.6125	2.69335	0.00057548	0.00482415	0.385605
P21980	TGM2_HUMAN	Protein-glutamine gamma-glutamyltransferase 2, EC 2.3.2.13 (Erythrocyte transglutaminase) (Heart G alpha(h), hhG alpha(h)) (Isopeptidase TGM2, EC 3.4.-.-) (Protein G alpha(h), G(h)) (Protein-glutamine deamidase TGM2, EC 3.5.1.44) (Protein-glutamine dopaminyltransferase TGM2, EC 2.3.1.-) (Protein-glutamine histaminyltransferase TGM2, EC 2.3.1.-) (Protein-glutamine noradrenalinyltransferase TGM2, E…	24.3986	23.878	23.8362	24.0376	23.141	23.6772	24.5897	23.8026	0.234996	0.318158	0.370295	0.311605
P22033	MUTA_HUMAN	Methylmalonyl-CoA mutase, mitochondrial, MCM, EC 5.4.99.2 (Methylmalonyl-CoA isomerase)	25.329	25.3378	25.3917	25.3529	25.9507	26.1103	26.0379	26.033	-0.680128	8.52416e-05	0.00144732	0.0221965
P22059	OSBP1_HUMAN	Oxysterol-binding protein 1	25.706	25.8517	25.7002	25.7526	23.338	23.445	23.5766	23.4532	2.29939	5.54287e-06	0.000257743	0.00359173
P22061	PIMT_HUMAN	Protein-L-isoaspartate(D-aspartate) O-methyltransferase, PIMT, EC 2.1.1.77 (L-isoaspartyl protein carboxyl methyltransferase) (Protein L-isoaspartyl/D-aspartyl methyltransferase) (Protein-beta-aspartate methyltransferase)	25.1097	25.1583	25.0831	25.1171	23.289	23.4817	23.3005	23.3571	1.75996	5.93867e-06	0.000266106	0.000763319
P22087	FBRL_HUMAN	rRNA 2'-O-methyltransferase fibrillarin, EC 2.1.1.- (34 kDa nucleolar scleroderma antigen) (Histone-glutamine methyltransferase) (U6 snRNA 2'-O-methyltransferase fibrillarin)	25.0313	24.3432	24.7833	24.7193	24.0247	23.3778	22.8153	23.4059	1.31333	0.0155794	0.0459277	0.17599
P22102	PUR2_HUMAN	Trifunctional purine biosynthetic protein adenosine-3 [Includes: Phosphoribosylamine--glycine ligase, EC 6.3.4.13 (Glycinamide ribonucleotide synthetase, GARS) (Phosphoribosylglycinamide synthetase); Phosphoribosylformylglycinamidine cyclo-ligase, EC 6.3.3.1 (AIR synthase, AIRS) (Phosphoribosyl-aminoimidazole synthetase); Phosphoribosylglycinamide formyltransferase, EC 2.1.2.2 (5'-phosphoribosylg…	26.0643	26.1665	26.1074	26.1127	26.5187	26.721	26.3553	26.5317	-0.418934	0.00943201	0.0325771	0.0246756
P22234	PUR6_HUMAN	Bifunctional phosphoribosylaminoimidazole carboxylase/phosphoribosylaminoimidazole succinocarboxamide synthetase, PAICS [Includes: Phosphoribosylaminoimidazole carboxylase, EC 4.1.1.21 (AIR carboxylase, AIRC); Phosphoribosylaminoimidazole succinocarboxamide synthetase, EC 6.3.2.6 (SAICAR synthetase) ]	25.1643	25.4389	25.2989	25.3007	25.4686	25.4851	25.2141	25.3893	-0.0885552	0.24774	0.310241	0.0999081
P22307	SCP2_HUMAN	Sterol carrier protein 2, SCP-2 (Acetyl-CoA C-myristoyltransferase, EC 2.3.1.155) (Non-specific lipid-transfer protein, NSL-TP) (Propanoyl-CoA C-acyltransferase, EC 2.3.1.176) (SCP-2/3-oxoacyl-CoA thiolase) (SCP-2/thiolase, EC 2.3.1.16) (SCP-chi) (SCPX) (Sterol carrier protein X, SCP-X)	26.4432	26.58	26.442	26.4884	26.6663	27.0253	26.7567	26.8161	-0.327695	0.0244685	0.0631771	0.0129971
P22314	UBA1_HUMAN	Ubiquitin-like modifier-activating enzyme 1, EC 6.2.1.45 (Protein A1S9) (Ubiquitin-activating enzyme E1)	24.7819	24.8764	24.7892	24.8158	24.3139	23.8854	23.8674	24.0222	0.793589	0.00299518	0.0146461	0.0054923
P22392	NDKB_HUMAN	Nucleoside diphosphate kinase B, NDK B, NDP kinase B, EC 2.7.4.6 (C-myc purine-binding transcription factor PUF) (Histidine protein kinase NDKB, EC 2.7.13.3) (nm23-H2)	26.117	26.1948	26.2124	26.1747	26.243	26.3848	26.1323	26.2534	-0.0786243	0.187318	0.257041	0.0576327
P22413	ENPP1_HUMAN	Ectonucleotide pyrophosphatase/phosphodiesterase family member 1, E-NPP 1 (Membrane component chromosome 6 surface marker 1) (Phosphodiesterase I/nucleotide pyrophosphatase 1) (Plasma-cell membrane glycoprotein PC-1) [Cleaved into: Ectonucleotide pyrophosphatase/phosphodiesterase family member 1, secreted form ] [Includes: Alkaline phosphodiesterase I, EC 3.1.4.1; Nucleotide pyrophosphatase, NPPa…	27.1634	27.3993	27.3719	27.3115	27.2596	27.5288	27.9925	27.5936	-0.282134	0.140568	0.21066	0.00507603
P22570	ADRO_HUMAN	NADPH:adrenodoxin oxidoreductase, mitochondrial, AR, Adrenodoxin reductase, EC 1.18.1.6 (Ferredoxin--NADP(+) reductase, Ferredoxin reductase)	20.576	20.662	20.5661	20.6013	20.6914	23.3024	22.6667	22.2202	-1.61882	0.0543654	0.10933	0.374725
P22612	KAPCG_HUMAN	cAMP-dependent protein kinase catalytic subunit gamma, PKA C-gamma, EC 2.7.11.11	20.576	20.662	24.441	21.893	22.8382	22.8803	20.4792	22.0659	-0.172878	0.45693	0.472599	0.438524
P22626	ROA2_HUMAN	Heterogeneous nuclear ribonucleoproteins A2/B1, hnRNP A2/B1	20.576	24.6482	25.0444	23.4229	20.6914	24.4113	20.4792	21.8606	1.56223	0.230274	0.294428	0.119321
P22670	RFX1_HUMAN	MHC class II regulatory factor RFX1 (Enhancer factor C, EF-C) (Regulatory factor X 1, RFX) (Transcription factor RFX1)	26.7605	26.8557	26.7754	26.7972	27.1239	27.0075	26.9478	27.0264	-0.229192	0.00917082	0.0318587	0.188376
P22681	CBL_HUMAN	E3 ubiquitin-protein ligase CBL, EC 2.3.2.27 (Casitas B-lineage lymphoma proto-oncogene) (Proto-oncogene c-Cbl) (RING finger protein 55) (RING-type E3 ubiquitin transferase CBL) (Signal transduction protein CBL)	20.576	24.6786	23.8686	23.0411	24.2894	20.6671	23.6681	22.8749	0.1662	0.462992	0.476825	0.487541
P22694	KAPCB_HUMAN	cAMP-dependent protein kinase catalytic subunit beta, PKA C-beta, EC 2.7.11.11	21.9021	22.0503	20.5661	21.5062	23.8455	23.2428	22.5483	23.2122	-1.70605	0.0236555	0.0618229	0.120693
P22695	QCR2_HUMAN	Cytochrome b-c1 complex subunit 2, mitochondrial (Complex III subunit 2) (Core protein II) (Ubiquinol-cytochrome-c reductase complex core protein 2)	24.389	24.6103	24.4234	24.4742	24.1353	24.1806	24.3517	24.2225	0.251689	0.0287066	0.0707937	0.0273649
P22830	HEMH_HUMAN	Ferrochelatase, mitochondrial, EC 4.99.1.1 (Heme synthase) (Protoheme ferro-lyase)	26.5188	26.4926	26.5001	26.5038	26.1305	26.1844	26.1138	26.1429	0.360932	4.55228e-05	0.000973636	0.00624257
P23193	TCEA1_HUMAN	Transcription elongation factor A protein 1 (Transcription elongation factor S-II protein 1) (Transcription elongation factor TFIIS.o)	24.4991	24.7276	24.4788	24.5685	24.2691	24.9316	24.4308	24.5438	0.0246574	0.457066	0.472599	0.0524902
P23246	SFPQ_HUMAN	Splicing factor, proline- and glutamine-rich (100 kDa DNA-pairing protein, hPOMp100) (DNA-binding p52/p100 complex, 100 kDa subunit) (Polypyrimidine tract-binding protein-associated-splicing factor, PSF, PTB-associated-splicing factor)	26.0409	25.7679	26.021	25.9433	25.6158	26.019	25.7815	25.8054	0.137848	0.199745	0.265085	0.272924
P23258	TBG1_HUMAN	Tubulin gamma-1 chain (Gamma-1-tubulin) (Gamma-tubulin complex component 1, GCP-1)	26.4719	26.4329	26.5435	26.4827	26.5493	26.5853	26.3525	26.4957	-0.0129658	0.438996	0.462751	0.07832
P23284	PPIB_HUMAN	Peptidyl-prolyl cis-trans isomerase B, PPIase B, EC 5.2.1.8 (CYP-S1) (Cyclophilin B) (Rotamase B) (S-cyclophilin, SCYLP)	23.6544	23.9188	23.6381	23.7371	24.1045	24.0021	23.6397	23.9154	-0.178329	0.173871	0.244502	0.456271
P23368	MAOM_HUMAN	NAD-dependent malic enzyme, mitochondrial, NAD-ME, EC 1.1.1.38 (Malic enzyme 2)	28.1083	28.4055	28.1184	28.2107	28.2607	28.4119	28.3698	28.3475	-0.136759	0.135812	0.205137	0.269348
P23381	SYWC_HUMAN	Tryptophan--tRNA ligase, cytoplasmic, EC 6.1.1.2 (Interferon-induced protein 53, IFP53) (Tryptophanyl-tRNA synthetase, TrpRS, hWRS) [Cleaved into: T1-TrpRS; T2-TrpRS ]	25.5487	25.4509	25.5107	25.5034	25.5051	25.4919	25.4702	25.489	0.0143796	0.32957	0.379456	0.0680657
P23396	RS3_HUMAN	40S ribosomal protein S3, EC 4.2.99.18 (Small ribosomal subunit protein uS3)	26.6642	26.6864	26.6424	26.6644	25.5223	25.8412	25.6229	25.6621	1.00221	0.000228265	0.00268525	0.00243301
P23443	KS6B1_HUMAN	Ribosomal protein S6 kinase beta-1, S6K-beta-1, S6K1, EC 2.7.11.1 (70 kDa ribosomal protein S6 kinase 1, P70S6K1, p70-S6K 1) (Ribosomal protein S6 kinase I) (Serine/threonine-protein kinase 14A) (p70 ribosomal S6 kinase alpha, p70 S6 kinase alpha, p70 S6K-alpha, p70 S6KA)	27.359	27.6264	27.3331	27.4395	28.0819	28.0585	27.9298	28.0234	-0.583891	0.00255991	0.0132795	0.0505236
P23458	JAK1_HUMAN	Tyrosine-protein kinase JAK1, EC 2.7.10.2 (Janus kinase 1, JAK-1)	22.051	22.3072	22.0385	22.1322	22.702	22.7537	22.3755	22.6104	-0.478157	0.0157328	0.0462415	0.462906
P23526	SAHH_HUMAN	Adenosylhomocysteinase, AdoHcyase, EC 3.3.1.1 (S-adenosyl-L-homocysteine hydrolase)	20.576	20.662	20.5661	20.6013	23.8639	20.6671	23.3348	22.6219	-2.02059	0.0553783	0.110064	0.189261
P23528	COF1_HUMAN	Cofilin-1 (18 kDa phosphoprotein, p18) (Cofilin, non-muscle isoform)	26.5681	26.7279	26.5569	26.6177	26.8161	26.8642	27.0023	26.8942	-0.276534	0.0121976	0.0387635	0.0158993
P23588	IF4B_HUMAN	Eukaryotic translation initiation factor 4B, eIF-4B	27.3369	27.2318	27.3931	27.3206	27.7424	27.5599	27.6362	27.6462	-0.325568	0.00505971	0.0212249	0.0320151
P23610	HAP40_HUMAN	40-kDa huntingtin-associated protein, HAP40 (CpG island protein) (Factor VIII intron 22 protein)	25.813	25.8905	25.7667	25.8234	25.635	26.1723	25.7781	25.8618	-0.0384078	0.413512	0.446191	0.0197141
P23634	AT2B4_HUMAN	Plasma membrane calcium-transporting ATPase 4, PMCA4, EC 7.2.2.10 (Matrix-remodeling-associated protein 1) (Plasma membrane calcium ATPase isoform 4) (Plasma membrane calcium pump isoform 4)	22.336	21.8596	20.5661	21.5872	20.6914	20.6671	20.4792	20.6125	0.974668	0.0707252	0.127298	0.336944
P23786	CPT2_HUMAN	Carnitine O-palmitoyltransferase 2, mitochondrial, EC 2.3.1.21 (Carnitine palmitoyltransferase II, CPT II)	23.3954	23.3946	23.4893	23.4264	23.4722	23.7382	23.6406	23.617	-0.190567	0.0427012	0.0937942	0.120693
P23919	KTHY_HUMAN	Thymidylate kinase, EC 2.7.4.9 (dTMP kinase)	24.4946	24.5512	24.643	24.563	23.8598	24.1684	23.7782	23.9355	0.627505	0.00384499	0.0174191	0.0383723
P23921	RIR1_HUMAN	Ribonucleoside-diphosphate reductase large subunit, EC 1.17.4.1 (Ribonucleoside-diphosphate reductase subunit M1) (Ribonucleotide reductase large subunit)	25.6099	25.6098	25.7735	25.6644	26.1285	26.0162	26.0124	26.0524	-0.387934	0.00215641	0.0118759	0.189261
P24043	LAMA2_HUMAN	Laminin subunit alpha-2 (Laminin M chain) (Laminin-12 subunit alpha) (Laminin-2 subunit alpha) (Laminin-4 subunit alpha) (Merosin heavy chain)	23.5332	23.4061	23.1837	23.3743	24.4022	24.5147	24.3256	24.4141	-1.03983	0.000428049	0.00403408	0.00550805
P24390	ERD21_HUMAN	ER lumen protein-retaining receptor 1 (KDEL endoplasmic reticulum protein retention receptor 1, KDEL receptor 1) (Putative MAPK-activating protein PM23)	22.9037	22.8311	22.7687	22.8345	20.6914	20.6671	20.4792	20.6125	2.22195	4.42409e-06	0.000227149	0.00506708
P24468	COT2_HUMAN	COUP transcription factor 2, COUP-TF2 (Apolipoprotein A-I regulatory protein 1, ARP-1) (COUP transcription factor II, COUP-TF II) (Nuclear receptor subfamily 2 group F member 2)	26.005	25.8835	25.4227	25.7704	25.5187	25.7149	25.5971	25.6102	0.160168	0.21919	0.283418	0.428973
P24534	EF1B_HUMAN	Elongation factor 1-beta, EF-1-beta	20.576	20.662	20.5661	20.6013	20.6914	22.7862	20.4792	21.3189	-0.717564	0.192636	0.260352	0.364199
P24539	AT5F1_HUMAN	ATP synthase F(0) complex subunit B1, mitochondrial (ATP synthase peripheral stalk-membrane subunit b) (ATP synthase proton-transporting mitochondrial F(0) complex subunit B1) (ATP synthase subunit b, ATPase subunit b)	24.8624	24.4518	24.7867	24.7003	25.204	24.5215	24.5347	24.7534	-0.0531089	0.42355	0.454167	0.323887
P24592	IBP6_HUMAN	Insulin-like growth factor-binding protein 6, IBP-6, IGF-binding protein 6, IGFBP-6	26.055	25.5909	25.2564	25.6341	26.2776	26.2305	26.4655	26.3245	-0.690402	0.0232448	0.0612039	0.090367
P24666	PPAC_HUMAN	Low molecular weight phosphotyrosine protein phosphatase, LMW-PTP, LMW-PTPase, EC 3.1.3.48 (Adipocyte acid phosphatase) (Low molecular weight cytosolic acid phosphatase, EC 3.1.3.2) (Red cell acid phosphatase 1)	25.8565	25.867	25.8938	25.8724	20.6914	20.6671	20.4792	20.6125	5.25987	8.35756e-08	6.78148e-05	0.104605
P24752	THIL_HUMAN	Acetyl-CoA acetyltransferase, mitochondrial, EC 2.3.1.9 (Acetoacetyl-CoA thiolase) (T2)	25.0326	24.019	24.5777	24.5431	24.7477	24.6793	24.2116	24.5462	-0.0031325	0.496525	0.498244	0.387587
P24928	RPB1_HUMAN	DNA-directed RNA polymerase II subunit RPB1, RNA polymerase II subunit B1, EC 2.7.7.6 (DNA-directed RNA polymerase II subunit A) (DNA-directed RNA polymerase III largest subunit) (RNA-directed RNA polymerase II subunit RPB1, EC 2.7.7.48)	27.2668	27.558	27.565	27.4633	26.5978	26.5551	26.5221	26.5583	0.904985	0.000423528	0.00402229	0.0131984
P24941	CDK2_HUMAN	Cyclin-dependent kinase 2, EC 2.7.11.22 (Cell division protein kinase 2) (p33 protein kinase)	23.7091	24.0142	23.8172	23.8468	24.1317	23.9954	23.883	24.0033	-0.156539	0.121971	0.189412	0.205458
P25054	APC_HUMAN	Adenomatous polyposis coli protein, Protein APC (Deleted in polyposis 2.5)	20.576	20.662	20.5661	20.6013	23.1627	23.1737	23.5362	23.2908	-2.68949	1.44369e-05	0.000477582	0.154742
P25098	ARBK1_HUMAN	Beta-adrenergic receptor kinase 1, Beta-ARK-1, EC 2.7.11.15 (G-protein coupled receptor kinase 2)	24.4609	24.6141	23.947	24.3407	24.8227	24.3264	24.2835	24.4775	-0.136857	0.316872	0.369409	0.223221
P25205	MCM3_HUMAN	DNA replication licensing factor MCM3, EC 3.6.4.12 (DNA polymerase alpha holoenzyme-associated protein P1) (P1-MCM3) (RLF subunit beta) (p102)	23.647	23.7534	23.9012	23.7672	23.9738	24.3005	24.0323	24.1022	-0.334993	0.0274157	0.068352	0.253877
P25325	THTM_HUMAN	3-mercaptopyruvate sulfurtransferase, MST, EC 2.8.1.2	24.9123	24.8353	24.9228	24.8901	26.0978	26.017	26.1917	26.1022	-1.21205	1.49771e-05	0.000484182	0.0013829
P25398	RS12_HUMAN	40S ribosomal protein S12 (Small ribosomal subunit protein eS12)	20.576	20.662	20.5661	20.6013	21.7901	22.2319	22.48	22.1673	-1.56599	0.00077499	0.00596863	0.189261
P25440	BRD2_HUMAN	Bromodomain-containing protein 2 (O27.1.1) (Really interesting new gene 3 protein)	26.3562	26.0516	26.1464	26.1847	26.5003	26.2068	26.1144	26.2738	-0.0890924	0.2887	0.34534	0.391568
P25490	TYY1_HUMAN	Transcriptional repressor protein YY1 (Delta transcription factor) (INO80 complex subunit S) (NF-E1) (Yin and yang 1, YY-1)	24.2692	23.6372	23.357	23.7545	23.9968	24.0731	23.6623	23.9107	-0.156258	0.313776	0.366928	0.395285
P25685	DNJB1_HUMAN	DnaJ homolog subfamily B member 1 (DnaJ protein homolog 1) (Heat shock 40 kDa protein 1, HSP40, Heat shock protein 40) (Human DnaJ protein 1, hDj-1)	24.5577	24.8304	24.6056	24.6646	24.7025	25.2488	24.5862	24.8458	-0.181229	0.229015	0.292971	0.369788
P25686	DNJB2_HUMAN	DnaJ homolog subfamily B member 2 (Heat shock 40 kDa protein 3) (Heat shock protein J1, HSJ-1)	24.887	24.8674	24.8576	24.8707	25.2345	25.296	25.2385	25.2563	-0.385616	2.92812e-05	0.000767697	0.00537731
P25705	ATPA_HUMAN	ATP synthase subunit alpha, mitochondrial (ATP synthase F1 subunit alpha)	23.3931	23.1357	23.1485	23.2258	20.6914	20.6671	20.4792	20.6125	2.61322	8.42776e-06	0.000343309	0.0040987
P25786	PSA1_HUMAN	Proteasome subunit alpha type-1 (30 kDa prosomal protein, PROS-30) (Macropain subunit C2) (Multicatalytic endopeptidase complex subunit C2) (Proteasome component C2) (Proteasome nu chain)	27.834	27.9224	27.7988	27.8517	27.9584	27.9005	27.7996	27.8861	-0.0344243	0.29607	0.351138	0.146508
P25787	PSA2_HUMAN	Proteasome subunit alpha type-2 (Macropain subunit C3) (Multicatalytic endopeptidase complex subunit C3) (Proteasome component C3)	26.9417	27.0553	26.7141	26.9037	26.9675	26.8141	27.0132	26.9316	-0.0279199	0.411551	0.444951	0.494583
P25788	PSA3_HUMAN	Proteasome subunit alpha type-3 (Macropain subunit C8) (Multicatalytic endopeptidase complex subunit C8) (Proteasome component C8)	26.8204	26.9277	27.0417	26.9299	27.1822	27.0724	26.8472	27.0339	-0.104006	0.213028	0.277488	0.220622
P25789	PSA4_HUMAN	Proteasome subunit alpha type-4 (Macropain subunit C9) (Multicatalytic endopeptidase complex subunit C9) (Proteasome component C9) (Proteasome subunit L)	25.6842	25.7105	25.9279	25.7742	25.8867	25.5201	25.6332	25.68	0.0942002	0.259077	0.320208	0.465714
P26006	ITA3_HUMAN	Integrin alpha-3 (CD49 antigen-like family member C) (FRP-2) (Galactoprotein B3, GAPB3) (VLA-3 subunit alpha) (CD antigen CD49c) [Cleaved into: Integrin alpha-3 heavy chain; Integrin alpha-3 light chain ]	26.7727	27.1256	27.0278	26.9754	27.0754	27.345	27.0172	27.1459	-0.17045	0.153678	0.224704	0.400076
P26038	MOES_HUMAN	Moesin (Membrane-organizing extension spike protein)	22.6666	20.662	22.1477	21.8254	23.7086	22.8998	23.9422	23.5169	-1.69142	0.0336585	0.0797608	0.242066
P26196	DDX6_HUMAN	Probable ATP-dependent RNA helicase DDX6, EC 3.6.4.13 (ATP-dependent RNA helicase p54) (DEAD box protein 6) (Oncogene RCK)	26.6163	26.7577	26.6776	26.6839	26.7147	26.8273	26.7693	26.7704	-0.0865437	0.086538	0.146781	0.0164529
P26232	CTNA2_HUMAN	Catenin alpha-2 (Alpha N-catenin) (Alpha-catenin-related protein)	24.5731	24.9237	24.5704	24.6891	25.0991	25.1694	25.0344	25.101	-0.411911	0.014525	0.0437614	0.149267
P26358	DNMT1_HUMAN	DNA (cytosine-5)-methyltransferase 1, Dnmt1, EC 2.1.1.37 (CXXC-type zinc finger protein 9) (DNA methyltransferase HsaI, DNA MTase HsaI, M.HsaI) (MCMT)	27.0831	27.0127	27.1214	27.0724	26.9447	27.0155	26.7267	26.8956	0.176728	0.0644076	0.119843	0.107757
P26368	U2AF2_HUMAN	Splicing factor U2AF 65 kDa subunit (U2 auxiliary factor 65 kDa subunit, hU2AF(65), hU2AF65) (U2 snRNP auxiliary factor large subunit)	23.1385	22.817	22.4884	22.8146	24.3817	24.4234	24.3898	24.3983	-1.58368	0.000544813	0.00467837	0.0211293
P26373	RL13_HUMAN	60S ribosomal protein L13 (Breast basic conserved protein 1) (Large ribosomal subunit protein eL13)	25.5728	25.5142	25.5097	25.5322	25.5784	25.634	25.5234	25.5786	-0.0463346	0.144003	0.214195	0.0365975
P26440	IVD_HUMAN	Isovaleryl-CoA dehydrogenase, mitochondrial, IVD, EC 1.3.8.4 (Butyryl-CoA dehydrogenase, EC 1.3.8.1)	27.7496	27.764	27.8363	27.7833	27.9802	27.8246	27.949	27.9179	-0.134624	0.0345706	0.0811421	0.485036
P26447	S10A4_HUMAN	Protein S100-A4 (Calvasculin) (Metastasin) (Placental calcium-binding protein) (Protein Mts1) (S100 calcium-binding protein A4)	24.5913	24.6218	24.3777	24.5303	24.0622	23.8701	24.2214	24.0512	0.479016	0.00986774	0.0336829	0.498474
P26572	MGAT1_HUMAN	Alpha-1,3-mannosyl-glycoprotein 2-beta-N-acetylglucosaminyltransferase, EC 2.4.1.101 (N-glycosyl-oligosaccharide-glycoprotein N-acetylglucosaminyltransferase I, GNT-I, GlcNAc-T I)	24.5767	24.1832	24.8211	24.527	20.6914	20.6671	23.3597	21.5727	2.95427	0.0158813	0.0465669	0.0701012
P26583	HMGB2_HUMAN	High mobility group protein B2 (High mobility group protein 2, HMG-2)	22.4874	22.6478	22.4971	22.5441	22.8179	23.0323	22.9895	22.9466	-0.402501	0.00428093	0.0188231	0.0372546
P26599	PTBP1_HUMAN	Polypyrimidine tract-binding protein 1, PTB (57 kDa RNA-binding protein PPTB-1) (Heterogeneous nuclear ribonucleoprotein I, hnRNP I)	26.6762	26.7994	26.947	26.8075	27.1762	27.5529	27.4624	27.3972	-0.589616	0.00644797	0.0249859	0.186121
P26639	SYTC_HUMAN	Threonine--tRNA ligase 1, cytoplasmic, EC 6.1.1.3 (Threonyl-tRNA synthetase, ThrRS) (Threonyl-tRNA synthetase 1)	25.7561	26.1954	26.0973	26.0163	25.9011	25.8523	25.9017	25.885	0.131251	0.191597	0.259803	0.150289
P26640	SYVC_HUMAN	Valine--tRNA ligase, EC 6.1.1.9 (Protein G7a) (Valyl-tRNA synthetase, ValRS)	25.9947	26.0677	25.9906	26.0176	26.0042	26.2446	26.0205	26.0898	-0.0721212	0.21315	0.277573	0.00298709
P26641	EF1G_HUMAN	Elongation factor 1-gamma, EF-1-gamma (eEF-1B gamma)	25.3557	25.408	25.2145	25.3261	25.3478	25.451	25.3719	25.3902	-0.0641446	0.191998	0.25999	0.0290822
P26885	FKBP2_HUMAN	Peptidyl-prolyl cis-trans isomerase FKBP2, PPIase FKBP2, EC 5.2.1.8 (13 kDa FK506-binding protein, 13 kDa FKBP, FKBP-13) (FK506-binding protein 2, FKBP-2) (Immunophilin FKBP13) (Rotamase)	26.7625	26.8641	26.6897	26.7721	26.7281	26.9843	27.06	26.9241	-0.15207	0.123817	0.191348	0.00915589
P27105	STOM_HUMAN	Stomatin (Erythrocyte band 7 integral membrane protein) (Erythrocyte membrane protein band 7.2) (Protein 7.2b)	24.3912	24.5926	24.9742	24.6527	23.988	24.3657	24.1875	24.1804	0.472312	0.0401837	0.0896296	0.31975
P27144	KAD4_HUMAN	Adenylate kinase 4, mitochondrial, AK 4, EC 2.7.4.10, EC 2.7.4.6 (Adenylate kinase 3-like) (GTP:AMP phosphotransferase AK4)	24.6862	24.8121	24.7204	24.7396	25.0723	25.2693	24.9892	25.1103	-0.370696	0.00763446	0.02792	0.0659993
P27216	ANX13_HUMAN	Annexin A13 (Annexin XIII) (Annexin-13) (Intestine-specific annexin, ISA)	24.6311	24.8079	24.7176	24.7189	24.4212	24.5814	24.5793	24.5273	0.191559	0.0299697	0.0733469	0.125195
P27348	1433T_HUMAN	14-3-3 protein theta (14-3-3 protein T-cell) (14-3-3 protein tau) (Protein HS1)	25.4935	25.693	25.0783	25.4216	25.0244	24.8609	20.4792	23.4548	1.96675	0.129943	0.198355	0.29055
P27361	MK03_HUMAN	Mitogen-activated protein kinase 3, MAP kinase 3, MAPK 3, EC 2.7.11.24 (ERT2) (Extracellular signal-regulated kinase 1, ERK-1) (Insulin-stimulated MAP2 kinase) (MAP kinase isoform p44, p44-MAPK) (Microtubule-associated protein 2 kinase) (p44-ERK1)	26.7781	26.4444	26.7645	26.6623	27.2861	26.9627	26.9127	27.0538	-0.391518	0.0353077	0.0820486	0.082019
P27448	MARK3_HUMAN	MAP/microtubule affinity-regulating kinase 3, EC 2.7.11.1 (C-TAK1, cTAK1) (Cdc25C-associated protein kinase 1) (ELKL motif kinase 2, EMK-2) (Protein kinase STK10) (Ser/Thr protein kinase PAR-1, Par-1a) (Serine/threonine-protein kinase p78)	20.576	23.0303	22.4011	22.0025	23.1038	22.7766	22.9365	22.939	-0.936481	0.137758	0.207585	0.22043
P27540	ARNT_HUMAN	Aryl hydrocarbon receptor nuclear translocator, ARNT protein (Class E basic helix-loop-helix protein 2, bHLHe2) (Dioxin receptor, nuclear translocator) (Hypoxia-inducible factor 1-beta, HIF-1-beta, HIF1-beta)	22.7548	20.662	20.5661	21.3276	23.3369	22.9195	24.0808	23.4457	-2.1181	0.0276575	0.0687809	0.0590679
P27635	RL10_HUMAN	60S ribosomal protein L10 (Laminin receptor homolog) (Large ribosomal subunit protein uL16) (Protein QM) (Ribosomal protein L10) (Tumor suppressor QM)	22.3548	21.835	22.0238	22.0712	20.6914	20.6671	20.4792	20.6125	1.45863	0.000463227	0.0041971	0.0149064
P27694	RFA1_HUMAN	Replication protein A 70 kDa DNA-binding subunit, RP-A p70 (Replication factor A protein 1, RF-A protein 1) (Single-stranded DNA-binding protein) [Cleaved into: Replication protein A 70 kDa DNA-binding subunit, N-terminally processed ]	26.2282	26.4864	26.4495	26.388	26.6021	26.8875	26.7163	26.7353	-0.34727	0.0199286	0.0550915	0.1055
P27695	APEX1_HUMAN	DNA-(apurinic or apyrimidinic site) endonuclease, EC 3.1.11.2 (APEX nuclease, APEN) (Apurinic-apyrimidinic endonuclease 1, AP endonuclease 1, APE-1) (REF-1) (Redox factor-1) [Cleaved into: DNA-(apurinic or apyrimidinic site) endonuclease, mitochondrial ]	24.4727	24.4925	24.459	24.4747	24.5478	24.688	24.4285	24.5548	-0.0800677	0.174619	0.245282	0.262478
P27707	DCK_HUMAN	Deoxycytidine kinase, dCK, EC 2.7.1.74 (Deoxyadenosine kinase, EC 2.7.1.76) (Deoxyguanosine kinase, EC 2.7.1.113)	25.3993	25.7581	25.5145	25.5573	25.8318	25.6657	25.6921	25.7299	-0.172545	0.108167	0.172907	0.429179
P27708	PYR1_HUMAN	CAD protein [Includes: Glutamine-dependent carbamoyl-phosphate synthase, EC 6.3.5.5; Aspartate carbamoyltransferase, EC 2.1.3.2; Dihydroorotase, EC 3.5.2.3 ]	20.576	20.662	20.5661	20.6013	23.8901	23.5268	23.1268	23.5145	-2.9132	9.82743e-05	0.00157783	0.189261
P27797	CALR_HUMAN	Calreticulin (CRP55) (Calregulin) (Endoplasmic reticulum resident protein 60, ERp60) (HACBP) (grp60)	24.5478	24.7116	24.7199	24.6598	25.0048	24.8825	24.878	24.9218	-0.262007	0.00992234	0.0337955	0.0200614
P27816	MAP4_HUMAN	Microtubule-associated protein 4, MAP-4	26.5286	26.0867	26.7011	26.4388	26.2369	25.766	25.7795	25.9275	0.511321	0.0498866	0.104015	0.103182
P27824	CALX_HUMAN	Calnexin (IP90) (Major histocompatibility complex class I antigen-binding protein p88) (p90)	25.5406	25.7417	25.4596	25.5806	25.9331	26.0374	25.9533	25.9746	-0.393927	0.0058917	0.0235716	0.128914
P27986	P85A_HUMAN	Phosphatidylinositol 3-kinase regulatory subunit alpha, PI3-kinase regulatory subunit alpha, PI3K regulatory subunit alpha, PtdIns-3-kinase regulatory subunit alpha (Phosphatidylinositol 3-kinase 85 kDa regulatory subunit alpha, PI3-kinase subunit p85-alpha, PtdIns-3-kinase regulatory subunit p85-alpha)	25.745	25.369	25.4819	25.532	25.3298	25.4762	25.8229	25.543	-0.0109692	0.477637	0.485117	0.380472
P28062	PSB8_HUMAN	Proteasome subunit beta type-8, EC 3.4.25.1 (Low molecular mass protein 7) (Macropain subunit C13) (Multicatalytic endopeptidase complex subunit C13) (Proteasome component C13) (Proteasome subunit beta-5i) (Really interesting new gene 10 protein)	20.576	20.662	20.5661	20.6013	20.6914	20.6671	23.3485	21.569	-0.967643	0.169105	0.240207	0.189261
P28066	PSA5_HUMAN	Proteasome subunit alpha type-5 (Macropain zeta chain) (Multicatalytic endopeptidase complex zeta chain) (Proteasome zeta chain)	24.8974	24.3053	24.4186	24.5404	24.9826	24.7242	24.4127	24.7065	-0.166055	0.267624	0.327569	0.287463
P28070	PSB4_HUMAN	Proteasome subunit beta type-4 (26 kDa prosomal protein, HsBPROS26, PROS-26) (Macropain beta chain) (Multicatalytic endopeptidase complex beta chain) (Proteasome beta chain) (Proteasome chain 3, HsN3)	23.6434	24.5966	24.6925	24.3108	25.0716	24.8756	24.5046	24.8173	-0.506433	0.123506	0.191133	0.430705
P28072	PSB6_HUMAN	Proteasome subunit beta type-6, EC 3.4.25.1 (Macropain delta chain) (Multicatalytic endopeptidase complex delta chain) (Proteasome delta chain) (Proteasome subunit Y)	26.3383	26.3187	26.4783	26.3784	26.3824	26.5908	26.2379	26.4037	-0.0252472	0.417872	0.449575	0.438524
P28074	PSB5_HUMAN	Proteasome subunit beta type-5, EC 3.4.25.1 (Macropain epsilon chain) (Multicatalytic endopeptidase complex epsilon chain) (Proteasome chain 6) (Proteasome epsilon chain) (Proteasome subunit MB1) (Proteasome subunit X)	26.0248	26.0869	26.3861	26.1659	25.7757	26.3698	26.0721	26.0725	0.0933969	0.335855	0.384447	0.279515
P28161	GSTM2_HUMAN	Glutathione S-transferase Mu 2, EC 2.5.1.18 (GST class-mu 2) (GSTM2-2)	25.4917	25.7331	25.6711	25.632	25.6878	25.5723	25.6258	25.6286	0.00334293	0.484284	0.489648	0.245424
P28288	ABCD3_HUMAN	ATP-binding cassette sub-family D member 3, EC 3.1.2.-, EC 7.6.2.- (70 kDa peroxisomal membrane protein, PMP70)	22.8887	23.7709	23.4194	23.3596	23.6905	23.4672	23.2404	23.466	-0.106406	0.365015	0.408528	0.0372295
P28300	LYOX_HUMAN	Protein-lysine 6-oxidase, EC 1.4.3.13 (Lysyl oxidase) [Cleaved into: Protein-lysine 6-oxidase, long form; Protein-lysine 6-oxidase, short form ]	22.8165	22.2255	22.7577	22.5999	24.5406	24.9131	24.806	24.7532	-2.15335	0.000295526	0.00325032	0.324636
P28331	NDUS1_HUMAN	NADH-ubiquinone oxidoreductase 75 kDa subunit, mitochondrial, EC 7.1.1.2 (Complex I-75kD, CI-75kD)	24.5806	24.5398	24.6902	24.6035	20.6914	20.6671	20.4792	20.6125	3.99098	5.00353e-07	0.000112102	0.0547479
P28340	DPOD1_HUMAN	DNA polymerase delta catalytic subunit, EC 2.7.7.7 (3'-5' exodeoxyribonuclease, EC 3.1.11.-) (DNA polymerase subunit delta p125)	24.7833	24.5436	24.8394	24.7221	25.0948	25.1839	25.1373	25.1387	-0.4166	0.0057604	0.0231969	0.159149
P28347	TEAD1_HUMAN	Transcriptional enhancer factor TEF-1 (NTEF-1) (Protein GT-IIC) (TEA domain family member 1, TEAD-1) (Transcription factor 13, TCF-13)	22.5643	22.629	22.3711	22.5215	23.7942	23.8165	23.6493	23.7533	-1.23187	9.60123e-05	0.00155386	0.0373886
P28370	SMCA1_HUMAN	Probable global transcription activator SNF2L1, EC 3.6.4.- (ATP-dependent helicase SMARCA1) (Nucleosome-remodeling factor subunit SNF2L) (SWI/SNF-related matrix-associated actin-dependent regulator of chromatin subfamily A member 1)	20.576	20.662	20.5661	20.6013	24.7756	23.4173	23.8529	24.0152	-3.41389	0.000525018	0.00457211	0.00162307
P28482	MK01_HUMAN	Mitogen-activated protein kinase 1, MAP kinase 1, MAPK 1, EC 2.7.11.24 (ERT1) (Extracellular signal-regulated kinase 2, ERK-2) (MAP kinase isoform p42, p42-MAPK) (Mitogen-activated protein kinase 2, MAP kinase 2, MAPK 2)	20.576	20.662	20.5661	20.6013	20.6914	20.6671	20.4792	20.6125	-0.0111879	0.443313	0.462751	0.185432
P28702	RXRB_HUMAN	Retinoic acid receptor RXR-beta (Nuclear receptor subfamily 2 group B member 2) (Retinoid X receptor beta)	24.5807	24.7438	24.9057	24.7434	25.1934	24.9809	25.1839	25.1194	-0.375983	0.016079	0.0470627	0.189261
P28715	ERCC5_HUMAN	DNA excision repair protein ERCC-5, EC 3.1.-.- (DNA repair protein complementing XP-G cells) (Xeroderma pigmentosum group G-complementing protein)	23.2198	23.4316	22.8522	23.1679	23.3815	23.1492	23.1617	23.2308	-0.062963	0.375553	0.417102	0.401376
P28749	RBL1_HUMAN	Retinoblastoma-like protein 1 (107 kDa retinoblastoma-associated protein, p107) (pRb1)	23.9935	24.3447	20.5661	22.9681	20.6914	20.6671	23.402	21.5868	1.38126	0.20587	0.270451	0.24817
P28799	GRN_HUMAN	Progranulin, PGRN (Acrogranin) (Epithelin precursor) (Glycoprotein of 88 Kda, GP88, Glycoprotein 88) (Granulin precursor) (PC cell-derived growth factor, PCDGF) (Proepithelin, PEPI) [Cleaved into: Paragranulin; Granulin-1 (Granulin G); Granulin-2 (Granulin F); Granulin-3 (Epithelin-2) (Granulin B); Granulin-4 (Epithelin-1) (Granulin A); Granulin-5 (Granulin C); Granulin-6 (Granulin D); Granulin-7…	20.576	20.662	20.5661	20.6013	22.2591	22.0911	21.5772	21.9758	-1.37445	0.00134342	0.00872201	0.0428765
P28838	AMPL_HUMAN	Cytosol aminopeptidase, EC 3.4.11.1 (Cysteinylglycine-S-conjugate dipeptidase, EC 3.4.13.23) (Leucine aminopeptidase 3, LAP-3) (Leucyl aminopeptidase) (Peptidase S) (Proline aminopeptidase, EC 3.4.11.5) (Prolyl aminopeptidase)	25.8344	26.0001	25.863	25.8992	25.1116	25.8412	25.752	25.5682	0.330929	0.116255	0.182957	0.336084
P29083	T2EA_HUMAN	General transcription factor IIE subunit 1 (General transcription factor IIE 56 kDa subunit) (Transcription initiation factor IIE subunit alpha, TFIIE-alpha)	24.888	25.0762	25.0141	24.9928	24.621	24.7496	24.5498	24.6401	0.352652	0.0059365	0.0236357	0.0211579
P29084	T2EB_HUMAN	Transcription initiation factor IIE subunit beta, TFIIE-beta (General transcription factor IIE subunit 2)	22.6834	22.5939	22.4204	22.5659	23.3614	22.9808	23.3703	23.2375	-0.671629	0.00547793	0.0224976	0.0359142
P29144	TPP2_HUMAN	Tripeptidyl-peptidase 2, TPP-2, EC 3.4.14.10 (Tripeptidyl aminopeptidase) (Tripeptidyl-peptidase II, TPP-II)	24.1089	23.3611	23.6085	23.6928	24.3251	24.2697	24.6387	24.4112	-0.718343	0.0221791	0.0594459	0.0529792
P29218	IMPA1_HUMAN	Inositol monophosphatase 1, IMP 1, IMPase 1, EC 3.1.3.25 (D-galactose 1-phosphate phosphatase, EC 3.1.3.94) (Inositol-1(or 4)-monophosphatase 1) (Lithium-sensitive myo-inositol monophosphatase A1)	24.1868	24.1866	24.1349	24.1694	23.8498	23.4694	23.5132	23.6108	0.558624	0.00501099	0.02107	0.0547479
P29317	EPHA2_HUMAN	Ephrin type-A receptor 2, EC 2.7.10.1 (Epithelial cell kinase) (Tyrosine-protein kinase receptor ECK)	24.9454	24.8675	24.9197	24.9109	25.0906	24.938	24.9683	24.999	-0.0881236	0.0826158	0.142147	0.242776
P29323	EPHB2_HUMAN	Ephrin type-B receptor 2, EC 2.7.10.1 (Developmentally-regulated Eph-related tyrosine kinase) (ELK-related tyrosine kinase) (EPH tyrosine kinase 3) (EPH-like kinase 5, EK5, hEK5) (Renal carcinoma antigen NY-REN-47) (Tyrosine-protein kinase TYRO5) (Tyrosine-protein kinase receptor EPH-3) [Cleaved into: EphB2/CTF1; EphB2/CTF2 ]	22.8217	20.662	23.0537	22.1791	22.8601	22.9941	22.9338	22.9293	-0.75019	0.190444	0.259023	0.388541
P29353	SHC1_HUMAN	SHC-transforming protein 1 (SHC-transforming protein 3) (SHC-transforming protein A) (Src homology 2 domain-containing-transforming protein C1, SH2 domain protein C1)	22.2681	20.662	20.5661	21.1654	23.9038	23.6017	23.6709	23.7255	-2.56004	0.00511112	0.0214042	0.189261
P29372	3MG_HUMAN	DNA-3-methyladenine glycosylase, EC 3.2.2.21 (3-alkyladenine DNA glycosylase) (3-methyladenine DNA glycosidase) (ADPG) (N-methylpurine-DNA glycosylase)	23.6741	23.7034	24.1468	23.8414	23.4072	23.6281	23.4558	23.497	0.344379	0.054073	0.109132	0.0601735
P29401	TKT_HUMAN	Transketolase, TK, EC 2.2.1.1	23.8559	23.6891	23.5213	23.6888	23.8368	24.6347	24.5108	24.3274	-0.638651	0.0371605	0.085018	0.189261
P29558	RBMS1_HUMAN	RNA-binding motif, single-stranded-interacting protein 1 (Single-stranded DNA-binding protein MSSP-1) (Suppressor of CDC2 with RNA-binding motif 2)	27.2941	27.4169	27.3413	27.3508	27.6246	27.5683	27.4109	27.5346	-0.18383	0.0330607	0.0788753	0.450323
P29590	PML_HUMAN	Protein PML (E3 SUMO-protein ligase PML, EC 2.3.2.-) (Promyelocytic leukemia protein) (RING finger protein 71) (RING-type E3 SUMO transferase PML) (Tripartite motif-containing protein 19, TRIM19)	24.8729	24.5949	24.0991	24.5223	24.9911	24.4907	24.7666	24.7495	-0.227143	0.222699	0.286694	0.485175
P29692	EF1D_HUMAN	Elongation factor 1-delta, EF-1-delta (Antigen NY-CO-4)	24.2615	23.8983	23.698	23.9526	23.2459	22.7728	23.086	23.0349	0.917685	0.00654903	0.0251796	0.069809
P29966	MARCS_HUMAN	Myristoylated alanine-rich C-kinase substrate, MARCKS (Protein kinase C substrate, 80 kDa protein, light chain, 80K-L protein, PKCSL)	26.178	25.4374	25.9256	25.847	25.8754	25.6751	25.712	25.7542	0.092812	0.351118	0.397328	0.267803
P29992	GNA11_HUMAN	Guanine nucleotide-binding protein subunit alpha-11, G alpha-11, G-protein subunit alpha-11 (Guanine nucleotide-binding protein G(y) subunit alpha)	22.6982	23.2954	20.5661	22.1865	25.0115	25.1123	25.15	25.0913	-2.90472	0.0124241	0.0391894	0.13443
P30038	AL4A1_HUMAN	Delta-1-pyrroline-5-carboxylate dehydrogenase, mitochondrial, P5C dehydrogenase, EC 1.2.1.88 (Aldehyde dehydrogenase family 4 member A1) (L-glutamate gamma-semialdehyde dehydrogenase)	24.3688	24.6062	24.5633	24.5128	24.2338	24.1263	24.2009	24.187	0.325776	0.00748934	0.0275485	0.34686
P30040	ERP29_HUMAN	Endoplasmic reticulum resident protein 29, ERp29 (Endoplasmic reticulum resident protein 28, ERp28) (Endoplasmic reticulum resident protein 31, ERp31)	23.9892	23.2607	23.1976	23.4825	23.8911	23.466	23.3951	23.5841	-0.101513	0.375057	0.416739	0.0961678
P30041	PRDX6_HUMAN	Peroxiredoxin-6, EC 1.11.1.27 (1-Cys peroxiredoxin, 1-Cys PRX) (24 kDa protein) (Acidic calcium-independent phospholipase A2, aiPLA2, EC 3.1.1.4) (Antioxidant protein 2) (Glutathione-dependent peroxiredoxin) (Liver 2D page spot 40) (Lysophosphatidylcholine acyltransferase 5, LPC acyltransferase 5, LPCAT-5, Lyso-PC acyltransferase 5, EC 2.3.1.23) (Non-selenium glutathione peroxidase, NSGPx) (Red b…	25.5241	25.7412	25.7057	25.657	25.5195	25.7419	25.7584	25.6733	-0.0162877	0.440576	0.462751	0.101274
P0DPI2	GAL3A_HUMAN	Glutamine amidotransferase-like class 1 domain-containing protein 3, mitochondrial	26.4914	26.5647	26.498	26.518	26.247	26.0514	25.7719	26.0234	0.494588	0.0120369	0.0383798	0.303675
A0A0B4J2D5	GAL3B_HUMAN	Putative glutamine amidotransferase-like class 1 domain-containing protein 3B, mitochondrial (Keio novel protein-I, KNP-I) (Protein GT335) (Protein HES1)	24.3285	23.7804	23.7634	23.9574	22.6531	23.3107	23.119	23.0276	0.92982	0.0130082	0.0405293	0.347628
P30043	BLVRB_HUMAN	Flavin reductase (NADPH), FR, EC 1.5.1.30 (Biliverdin reductase B, BVR-B, EC 1.3.1.24) (Biliverdin-IX beta-reductase) (Green heme-binding protein, GHBP) (NADPH-dependent diaphorase) (NADPH-flavin reductase, FLR)	25.5602	25.218	25.5743	25.4508	24.807	24.8042	24.826	24.8124	0.638427	0.00271669	0.0138075	0.15279
P30044	PRDX5_HUMAN	Peroxiredoxin-5, mitochondrial, EC 1.11.1.24 (Alu corepressor 1) (Antioxidant enzyme B166, AOEB166) (Liver tissue 2D-page spot 71B) (PLP) (Peroxiredoxin V, Prx-V) (Peroxisomal antioxidant enzyme) (TPx type VI) (Thioredoxin peroxidase PMP20) (Thioredoxin-dependent peroxiredoxin 5)	27.35	27.1104	27.1951	27.2185	25.8606	26.0565	26.0455	25.9875	1.23096	0.000100938	0.00159463	0.0588766
P30046	DOPD_HUMAN	D-dopachrome decarboxylase, EC 4.1.1.84 (D-dopachrome tautomerase) (Phenylpyruvate tautomerase II)	24.1181	23.3685	24.0309	23.8391	24.0278	23.6933	23.3639	23.695	0.144163	0.330313	0.379956	0.207423
P30048	PRDX3_HUMAN	Thioredoxin-dependent peroxide reductase, mitochondrial, EC 1.11.1.24 (Antioxidant protein 1, AOP-1) (HBC189) (Peroxiredoxin III, Prx-III) (Peroxiredoxin-3) (Protein MER5 homolog) (Thioredoxin-dependent peroxiredoxin 3)	25.4662	24.6523	25.4122	25.1769	24.9647	25.0249	25.1366	25.0421	0.134817	0.320401	0.372115	0.0986208
P30050	RL12_HUMAN	60S ribosomal protein L12 (Large ribosomal subunit protein uL11)	28.4063	28.2246	28.3047	28.3119	28.3815	28.5294	28.5849	28.4986	-0.186736	0.0403231	0.0897302	0.031639
P30084	ECHM_HUMAN	Enoyl-CoA hydratase, mitochondrial, mECH, mECH1, EC 4.2.1.17, EC 5.3.3.8 (Enoyl-CoA hydratase 1, ECHS1) (Short-chain enoyl-CoA hydratase, SCEH)	27.3798	27.3346	27.3542	27.3562	26.3982	26.4729	26.7312	26.5341	0.822118	0.000637022	0.00514735	0.00217144
P30085	KCY_HUMAN	UMP-CMP kinase, EC 2.7.4.14 (Deoxycytidylate kinase, CK, dCMP kinase) (Nucleoside-diphosphate kinase, EC 2.7.4.6) (Uridine monophosphate/cytidine monophosphate kinase, UMP/CMP kinase, UMP/CMPK)	26.0352	25.698	25.7474	25.8269	24.1161	24.0006	23.9442	24.0203	1.80654	5.07633e-05	0.00103394	0.0223409
P30086	PEBP1_HUMAN	Phosphatidylethanolamine-binding protein 1, PEBP-1 (HCNPpp) (Neuropolypeptide h3) (Prostatic-binding protein) (Raf kinase inhibitor protein, RKIP) [Cleaved into: Hippocampal cholinergic neurostimulating peptide, HCNP ]	27.1702	26.9398	26.9981	27.036	27.3099	27.1395	26.8993	27.1163	-0.0802123	0.295774	0.35098	0.189261
P30101	PDIA3_HUMAN	Protein disulfide-isomerase A3, EC 5.3.4.1 (58 kDa glucose-regulated protein) (58 kDa microsomal protein, p58) (Disulfide isomerase ER-60) (Endoplasmic reticulum resident protein 57, ER protein 57, ERp57) (Endoplasmic reticulum resident protein 60, ER protein 60, ERp60)	26.8687	26.9511	26.8842	26.9013	26.7018	26.7251	26.6953	26.7074	0.193923	0.000974094	0.00697865	0.0523621
P30153	2AAA_HUMAN	Serine/threonine-protein phosphatase 2A 65 kDa regulatory subunit A alpha isoform (Medium tumor antigen-associated 61 kDa protein) (PP2A subunit A isoform PR65-alpha) (PP2A subunit A isoform R1-alpha)	25.3165	24.9415	25.4286	25.2289	25.0854	24.9723	25.3902	25.1493	0.0795966	0.350618	0.397013	0.309658
P30154	2AAB_HUMAN	Serine/threonine-protein phosphatase 2A 65 kDa regulatory subunit A beta isoform (PP2A subunit A isoform PR65-beta) (PP2A subunit A isoform R1-beta)	20.576	20.662	20.5661	20.6013	23.6551	20.6671	22.9568	22.4263	-1.82497	0.056675	0.111473	0.299133
P30260	CDC27_HUMAN	Cell division cycle protein 27 homolog (Anaphase-promoting complex subunit 3, APC3) (CDC27 homolog, CDC27Hs) (H-NUC)	23.2694	23.5842	22.9567	23.2701	23.6621	23.6561	23.6889	23.669	-0.398917	0.0463839	0.0988441	0.112489
P30405	PPIF_HUMAN	Peptidyl-prolyl cis-trans isomerase F, mitochondrial, PPIase F, EC 5.2.1.8 (Cyclophilin D, CyP-D, CypD) (Cyclophilin F) (Mitochondrial cyclophilin, CyP-M) (Rotamase F)	27.4339	27.3557	27.3156	27.3684	27.8273	27.7261	27.4893	27.6809	-0.312482	0.0210152	0.0571341	0.453027
P30419	NMT1_HUMAN	Glycylpeptide N-tetradecanoyltransferase 1, EC 2.3.1.97 (Myristoyl-CoA:protein N-myristoyltransferase 1, HsNMT1, NMT 1, Type I N-myristoyltransferase) (Peptide N-myristoyltransferase 1) (Protein-lysine myristoyltransferase NMT1, EC 2.3.1.-)	23.5823	23.6765	23.9234	23.7274	23.723	23.7873	23.56	23.6901	0.0373058	0.387617	0.426658	0.189261
P30453	HLAA_HUMAN	HLA class I histocompatibility antigen, A alpha chain (Human leukocyte antigen A, HLA-A)	20.576	20.662	20.5661	20.6013	25.0615	23.8942	23.7768	24.2441	-3.6428	0.000448362	0.00412309	0.000222399
P30459	HLAA_HUMAN	HLA class I histocompatibility antigen, A alpha chain (Human leukocyte antigen A, HLA-A)	20.576	20.662	22.1226	21.1202	24.4601	24.706	24.3797	24.5153	-3.39509	0.00133519	0.00869374	0.199234
P30519	HMOX2_HUMAN	Heme oxygenase 2, HO-2, EC 1.14.14.18 [Cleaved into: Heme oxygenase 2 soluble form ]	23.0707	22.4805	20.5661	22.0391	20.6914	20.6671	20.4792	20.6125	1.42655	0.0666652	0.12293	0.464744
P30520	PURA2_HUMAN	Adenylosuccinate synthetase isozyme 2, AMPSase 2, AdSS 2, EC 6.3.4.4 (Adenylosuccinate synthetase, acidic isozyme) (Adenylosuccinate synthetase, liver isozyme, L-type adenylosuccinate synthetase) (IMP--aspartate ligase 2)	24.8364	25.0421	24.8243	24.9009	25.4414	25.4363	24.9776	25.2851	-0.384173	0.0428569	0.0939687	0.029727
P30530	UFO_HUMAN	Tyrosine-protein kinase receptor UFO, EC 2.7.10.1 (AXL oncogene)	20.576	20.662	20.5661	20.6013	23.1085	23.2316	23.3899	23.2433	-2.642	3.49601e-06	0.000202008	0.189261
P30533	AMRP_HUMAN	Alpha-2-macroglobulin receptor-associated protein, Alpha-2-MRAP (Low density lipoprotein receptor-related protein-associated protein 1, RAP)	24.6959	24.7686	25.0069	24.8238	24.487	24.8769	24.6822	24.682	0.141752	0.194181	0.261364	0.0444398
P30536	TSPO_HUMAN	Translocator protein (Mitochondrial benzodiazepine receptor) (PKBS) (Peripheral-type benzodiazepine receptor, PBR)	26.8604	26.7105	26.4872	26.686	25.4154	27.367	26.1851	26.3225	0.363538	0.281694	0.339147	0.346126
P30566	PUR8_HUMAN	Adenylosuccinate lyase, ADSL, ASL, EC 4.3.2.2 (Adenylosuccinase, ASase)	24.6012	24.9426	24.5338	24.6925	24.7768	24.8369	24.6583	24.7574	-0.0648085	0.330412	0.379982	0.172103
P30622	CLIP1_HUMAN	CAP-Gly domain-containing linker protein 1 (Cytoplasmic linker protein 1) (Cytoplasmic linker protein 170 alpha-2, CLIP-170) (Reed-Sternberg intermediate filament-associated protein) (Restin)	23.9448	23.7635	24.1924	23.9669	23.8065	23.474	23.2321	23.5042	0.462743	0.0449572	0.096555	0.0848491
P30626	SORCN_HUMAN	Sorcin (22 kDa protein) (CP-22, CP22) (V19)	23.8866	23.7215	24.468	24.0254	24.0823	23.7751	23.9865	23.948	0.0773736	0.383465	0.423356	0.0815067
P30740	ILEU_HUMAN	Leukocyte elastase inhibitor, LEI (Monocyte/neutrophil elastase inhibitor, EI, M/NEI) (Peptidase inhibitor 2, PI-2) (Serpin B1)	24.9405	25.0824	25.2285	25.0838	24.2538	24.1246	24.31	24.2295	0.854336	0.000507551	0.00447535	0.0118926
P30825	SL7A1_HUMAN	High affinity cationic amino acid transporter 1, CAT-1, CAT1 (Ecotropic retroviral leukemia receptor homolog) (Ecotropic retrovirus receptor homolog) (Solute carrier family 7 member 1) (System Y+ basic amino acid transporter)	22.3656	22.0936	22.5388	22.3327	23.9789	23.9069	22.6369	23.5076	-1.17491	0.0305316	0.0743816	0.16333
P30837	AL1B1_HUMAN	Aldehyde dehydrogenase X, mitochondrial, EC 1.2.1.3 (Aldehyde dehydrogenase 5) (Aldehyde dehydrogenase family 1 member B1)	24.9835	24.5325	24.6607	24.7256	24.3414	24.3333	24.3224	24.3324	0.393203	0.0214479	0.0578952	0.189261
P30838	AL3A1_HUMAN	Aldehyde dehydrogenase, dimeric NADP-preferring, EC 1.2.1.5 (ALDHIII) (Aldehyde dehydrogenase 3) (Aldehyde dehydrogenase family 3 member A1)	20.576	20.662	20.5661	20.6013	20.6914	20.6671	20.4792	20.6125	-0.0111879	0.443313	0.462751	0.0031745
P30876	RPB2_HUMAN	DNA-directed RNA polymerase II subunit RPB2, EC 2.7.7.6 (DNA-directed RNA polymerase II 140 kDa polypeptide) (DNA-directed RNA polymerase II subunit B) (RNA polymerase II subunit 2) (RNA polymerase II subunit B2)	24.2014	24.1498	23.956	24.1024	24.327	24.4898	24.3215	24.3794	-0.27702	0.0203192	0.0558689	0.173809
P31040	SDHA_HUMAN	Succinate dehydrogenase [ubiquinone] flavoprotein subunit, mitochondrial, EC 1.3.5.1 (Flavoprotein subunit of complex II, Fp)	26.1082	26.3649	26.3497	26.2743	26.3003	26.1715	26.1753	26.2157	0.0585957	0.282021	0.339375	0.0386537
P31150	GDIA_HUMAN	Rab GDP dissociation inhibitor alpha, Rab GDI alpha (Guanosine diphosphate dissociation inhibitor 1, GDI-1) (Oligophrenin-2) (Protein XAP-4)	24.3235	24.2531	24.6445	24.407	23.8868	23.4583	23.7101	23.6851	0.72196	0.00701033	0.0262368	0.0547479
P31153	METK2_HUMAN	S-adenosylmethionine synthase isoform type-2, AdoMet synthase 2, EC 2.5.1.6 (Methionine adenosyltransferase 2, MAT 2) (Methionine adenosyltransferase II, MAT-II)	25.4546	25.3868	25.5369	25.4594	26.3165	25.9905	26.0796	26.1289	-0.669442	0.0016374	0.00999975	0.0372295
P31323	KAP3_HUMAN	cAMP-dependent protein kinase type II-beta regulatory subunit	20.576	20.662	20.5661	20.6013	20.6914	20.6671	20.4792	20.6125	-0.0111879	0.443313	0.462751	0.00197976
P31350	RIR2_HUMAN	Ribonucleoside-diphosphate reductase subunit M2, EC 1.17.4.1 (Ribonucleotide reductase small chain) (Ribonucleotide reductase small subunit)	22.6053	20.662	20.5661	21.2778	24.2531	24.2938	24.1481	24.2316	-2.95385	0.00568086	0.0230534	0.0422375
P31483	TIA1_HUMAN	Cytotoxic granule associated RNA binding protein TIA1 (Nucleolysin TIA-1 isoform p40) (RNA-binding protein TIA-1) (T-cell-restricted intracellular antigen-1, TIA-1) (p40-TIA-1)	24.3918	24.0855	24.3347	24.2706	24.6568	24.6545	24.6047	24.6387	-0.368038	0.00914346	0.0318053	0.478928
P31689	DNJA1_HUMAN	DnaJ homolog subfamily A member 1 (DnaJ protein homolog 2) (HSDJ) (Heat shock 40 kDa protein 4) (Heat shock protein J2, HSJ-2) (Human DnaJ protein 2, hDj-2)	25.117	25.2426	25.327	25.2289	26.0031	26.0485	25.9889	26.0135	-0.784616	0.000124196	0.00180046	0.00851469
P31749	AKT1_HUMAN	RAC-alpha serine/threonine-protein kinase, EC 2.7.11.1 (Protein kinase B, PKB) (Protein kinase B alpha, PKB alpha) (Proto-oncogene c-Akt) (RAC-PK-alpha)	22.8531	22.4099	22.6067	22.6233	24.0347	23.2046	22.9313	23.3902	-0.766937	0.0486456	0.10208	0.275976
P31751	AKT2_HUMAN	RAC-beta serine/threonine-protein kinase, EC 2.7.11.1 (Protein kinase Akt-2) (Protein kinase B beta, PKB beta) (RAC-PK-beta)	23.1174	23.0759	23.2409	23.1447	23.5054	23.3657	22.8872	23.2528	-0.108054	0.303281	0.357454	0.443603
P31930	QCR1_HUMAN	Cytochrome b-c1 complex subunit 1, mitochondrial (Complex III subunit 1) (Core protein I) (Ubiquinol-cytochrome-c reductase complex core protein 1)	24.6082	24.4436	24.4657	24.5058	24.4324	23.8477	23.924	24.068	0.437784	0.0416235	0.0920009	0.0260609
P31937	3HIDH_HUMAN	3-hydroxyisobutyrate dehydrogenase, mitochondrial, HIBADH, EC 1.1.1.31	24.4671	24.2826	24.1803	24.31	24.1787	24.3421	24.2114	24.2441	0.0659487	0.26821	0.327879	0.0348884
P31939	PUR9_HUMAN	Bifunctional purine biosynthesis protein ATIC (AICAR transformylase/inosine monophosphate cyclohydrolase, ATIC) [Cleaved into: Bifunctional purine biosynthesis protein ATIC, N-terminally processed ] [Includes: Phosphoribosylaminoimidazolecarboxamide formyltransferase, EC 2.1.2.3 (5-aminoimidazole-4-carboxamide ribonucleotide formyltransferase, AICAR formyltransferase) (AICAR transformylase); Inos…	25.7166	25.9603	25.9829	25.8866	26.1527	26.387	26.1698	26.2365	-0.3499	0.0185648	0.052362	0.044194
P31942	HNRH3_HUMAN	Heterogeneous nuclear ribonucleoprotein H3, hnRNP H3 (Heterogeneous nuclear ribonucleoprotein 2H9, hnRNP 2H9)	25.0709	24.8297	24.7972	24.8992	25.3001	25.1896	25.2891	25.2596	-0.360367	0.00902682	0.0314885	0.0634947
P31943	HNRH1_HUMAN	Heterogeneous nuclear ribonucleoprotein H, hnRNP H [Cleaved into: Heterogeneous nuclear ribonucleoprotein H, N-terminally processed ]	27.2527	27.2392	27.2882	27.26	27.3806	27.3175	27.3467	27.3483	-0.0882291	0.0097483	0.0333676	0.450199
P31946	1433B_HUMAN	14-3-3 protein beta/alpha (Protein 1054) (Protein kinase C inhibitor protein 1, KCIP-1) [Cleaved into: 14-3-3 protein beta/alpha, N-terminally processed ]	28.411	28.3321	28.3817	28.3749	28.6138	28.5165	28.3614	28.4972	-0.122287	0.0937124	0.155787	0.185248
P31947	1433S_HUMAN	14-3-3 protein sigma (Epithelial cell marker protein 1) (Stratifin)	20.576	30.4488	30.9841	27.3363	30.881	30.865	31.2392	30.9951	-3.6588	0.170337	0.24154	0.25618
P31948	STIP1_HUMAN	Stress-induced-phosphoprotein 1, STI1 (Hsc70/Hsp90-organizing protein, Hop) (Renal carcinoma antigen NY-REN-11) (Transformation-sensitive protein IEF SSP 3521)	25.983	26.0925	26.0521	26.0425	26.2833	26.3598	26.1902	26.2778	-0.235225	0.00794036	0.0286726	0.0601735
P31949	S10AB_HUMAN	Protein S100-A11 (Calgizzarin) (Metastatic lymph node gene 70 protein, MLN 70) (Protein S100-C) (S100 calcium-binding protein A11) [Cleaved into: Protein S100-A11, N-terminally processed ]	26.8882	26.7827	27.328	26.9996	27.3406	26.6858	26.9738	27.0001	-0.000449537	0.499333	0.49955	0.375608
P32119	PRDX2_HUMAN	Peroxiredoxin-2, EC 1.11.1.24 (Natural killer cell-enhancing factor B, NKEF-B) (PRP) (Thiol-specific antioxidant protein, TSA) (Thioredoxin peroxidase 1) (Thioredoxin-dependent peroxide reductase 1) (Thioredoxin-dependent peroxiredoxin 2)	25.6204	25.4952	25.678	25.5979	25.4206	25.138	25.3746	25.3111	0.286814	0.0246908	0.0637178	0.364457
P32121	ARRB2_HUMAN	Beta-arrestin-2 (Arrestin beta-2) (Non-visual arrestin-3)	20.576	22.542	22.8743	21.9974	20.6914	23.5176	20.4792	21.5627	0.434714	0.369176	0.411783	0.111099
P32189	GLPK_HUMAN	Glycerol kinase, GK, Glycerokinase, EC 2.7.1.30 (ATP:glycerol 3-phosphotransferase)	23.7164	23.1211	20.5661	22.4679	20.6914	20.6671	20.4792	20.6125	1.85533	0.0639728	0.11935	0.303523
P32321	DCTD_HUMAN	Deoxycytidylate deaminase, EC 3.5.4.12 (dCMP deaminase)	25.0274	24.7047	24.9795	24.9039	25.0019	25.2654	24.7972	25.0215	-0.117603	0.262092	0.322721	0.232753
P32322	P5CR1_HUMAN	Pyrroline-5-carboxylate reductase 1, mitochondrial, P5C reductase 1, P5CR 1, EC 1.5.1.2	25.6708	25.8005	25.8116	25.761	25.2406	25.0891	25.0319	25.1205	0.640452	0.000568539	0.00480673	0.463274
P32455	GBP1_HUMAN	Guanylate-binding protein 1, EC 3.6.5.- (GTP-binding protein 1, GBP-1, HuGBP-1) (Guanine nucleotide-binding protein 1) (Interferon-induced guanylate-binding protein 1)	23.1316	23.1407	23.0918	23.1214	24.716	25.0654	24.9664	24.9159	-1.79451	3.44513e-05	0.000840647	0.00214035
P32780	TF2H1_HUMAN	General transcription factor IIH subunit 1 (Basic transcription factor 2 62 kDa subunit, BTF2 p62) (General transcription factor IIH polypeptide 1) (TFIIH basal transcription factor complex p62 subunit)	22.2879	20.662	23.2983	22.0827	22.3209	22.8787	20.4792	21.8929	0.189816	0.433048	0.461213	0.378476
P32929	CGL_HUMAN	Cystathionine gamma-lyase, CGL, CSE, EC 4.4.1.1 (Cysteine desulfhydrase) (Cysteine-protein sulfhydrase) (Gamma-cystathionase) (Homocysteine desulfhydrase, EC 4.4.1.2)	24.2701	24.0885	24.1287	24.1624	22.1499	21.5245	22.3998	22.0247	2.13772	0.000651153	0.00524087	0.00248484
P32969	RL9_HUMAN	60S ribosomal protein L9 (Large ribosomal subunit protein uL6)	26.4664	26.703	26.3942	26.5212	27.1001	27.3841	26.9928	27.159	-0.637842	0.00648091	0.0250544	0.110758
P33121	ACSL1_HUMAN	Long-chain-fatty-acid--CoA ligase 1, EC 6.2.1.3 (Acyl-CoA synthetase 1, ACS1) (Arachidonate--CoA ligase, EC 6.2.1.15) (Long-chain acyl-CoA synthetase 1, LACS 1) (Long-chain acyl-CoA synthetase 2, LACS 2) (Long-chain fatty acid-CoA ligase 2) (Palmitoyl-CoA ligase 1) (Palmitoyl-CoA ligase 2) (Phytanate--CoA ligase, EC 6.2.1.24)	22.9152	20.662	22.3128	21.9633	22.474	23.0789	23.1837	22.9122	-0.948873	0.125866	0.193631	0.277548
P33176	KINH_HUMAN	Kinesin-1 heavy chain (Conventional kinesin heavy chain) (Ubiquitous kinesin heavy chain, UKHC)	25.7064	25.5931	25.5791	25.6262	25.7586	25.8051	25.6512	25.7383	-0.112138	0.069547	0.126214	0.0411908
P33240	CSTF2_HUMAN	Cleavage stimulation factor subunit 2 (CF-1 64 kDa subunit) (Cleavage stimulation factor 64 kDa subunit, CSTF 64 kDa subunit, CstF-64)	23.9736	24.1018	24.154	24.0765	20.6914	20.6671	20.4792	20.6125	3.46395	1.12691e-06	0.00012624	0.180604
P33316	DUT_HUMAN	Deoxyuridine 5'-triphosphate nucleotidohydrolase, mitochondrial, dUTPase, EC 3.6.1.23 (dUTP pyrophosphatase)	24.5782	24.5793	24.5635	24.5737	25.2046	25.0521	24.867	25.0412	-0.467557	0.00437655	0.0190935	0.0204878
P33527	MRP1_HUMAN	Multidrug resistance-associated protein 1, EC 7.6.2.2 (ATP-binding cassette sub-family C member 1) (Glutathione-S-conjugate-translocating ATPase ABCC1, EC 7.6.2.3) (Leukotriene C(4) transporter, LTC4 transporter)	23.1685	23.2411	23.4167	23.2754	23.5983	23.7665	23.5255	23.6301	-0.354709	0.0129287	0.0404503	0.0172999
P33908	MA1A1_HUMAN	Mannosyl-oligosaccharide 1,2-alpha-mannosidase IA, EC 3.2.1.113 (Man(9)-alpha-mannosidase, Man9-mannosidase) (Mannosidase alpha class 1A member 1) (Processing alpha-1,2-mannosidase IA, Alpha-1,2-mannosidase IA)	20.576	20.662	20.5661	20.6013	20.6914	20.6671	20.4792	20.6125	-0.0111879	0.443313	0.462751	0.149441
P33947	ERD22_HUMAN	ER lumen protein-retaining receptor 2 (ERD2-like protein 1, ELP-1) (KDEL endoplasmic reticulum protein retention receptor 2, KDEL receptor 2)	20.576	20.662	20.5661	20.6013	20.6914	20.6671	20.4792	20.6125	-0.0111879	0.443313	0.462751	0.00537731
P33981	TTK_HUMAN	Dual specificity protein kinase TTK, EC 2.7.12.1 (Phosphotyrosine picked threonine-protein kinase, PYT)	20.576	21.7944	21.5826	21.3176	22.372	23.3332	22.7098	22.805	-1.48734	0.0169751	0.0491022	0.453024
P33991	MCM4_HUMAN	DNA replication licensing factor MCM4, EC 3.6.4.12 (CDC21 homolog) (P1-CDC21)	24.6554	24.5126	24.5881	24.5854	25.7842	25.6878	25.5608	25.6776	-1.09223	7.07177e-05	0.0012768	0.0135092
P33992	MCM5_HUMAN	DNA replication licensing factor MCM5, EC 3.6.4.12 (CDC46 homolog) (P1-CDC46)	24.1563	24.2283	24.0127	24.1325	25.3788	25.5986	25.7034	25.5603	-1.42783	0.000119902	0.00176945	0.00932854
P33993	MCM7_HUMAN	DNA replication licensing factor MCM7, EC 3.6.4.12 (CDC47 homolog) (P1.1-MCM3)	24.6296	24.6832	24.6306	24.6478	26.0399	26.026	25.9013	25.9891	-1.34124	4.68123e-06	0.000235447	0.00203845
P34896	GLYC_HUMAN	Serine hydroxymethyltransferase, cytosolic, SHMT, EC 2.1.2.1 (Glycine hydroxymethyltransferase) (Serine methylase)	23.4254	23.2044	23.4019	23.3439	24.9817	24.697	24.5182	24.7323	-1.38841	0.000399175	0.00388841	0.116856
P34897	GLYM_HUMAN	Serine hydroxymethyltransferase, mitochondrial, SHMT, EC 2.1.2.1 (Glycine hydroxymethyltransferase) (Serine methylase)	25.7558	25.8389	25.8396	25.8114	25.6135	25.8193	25.6363	25.6897	0.121738	0.0803674	0.13914	0.13085
P34932	HSP74_HUMAN	Heat shock 70 kDa protein 4 (HSP70RY) (Heat shock 70-related protein APG-2)	25.8581	25.9242	25.9677	25.9167	25.662	25.5082	25.4478	25.5393	0.377348	0.00305693	0.0148303	0.015478
P35052	GPC1_HUMAN	Glypican-1 [Cleaved into: Secreted glypican-1 ]	24.2322	24.6343	24.8713	24.5793	22.1524	22.649	22.2481	22.3499	2.22942	0.000377802	0.00378493	0.0063211
P35080	PROF2_HUMAN	Profilin-2 (Profilin II)	25.4358	25.4004	25.1756	25.3373	25.4719	25.7294	25.6393	25.6136	-0.276257	0.0338248	0.0799844	0.147838
P35221	CTNA1_HUMAN	Catenin alpha-1 (Alpha E-catenin) (Cadherin-associated protein) (Renal carcinoma antigen NY-REN-13)	26.1363	26.0795	25.9568	26.0575	26.3435	26.3906	26.3751	26.3697	-0.312214	0.00233655	0.0125048	0.285524
P35222	CTNB1_HUMAN	Catenin beta-1 (Beta-catenin)	25.708	25.6346	25.6632	25.6686	25.6444	25.8883	25.7165	25.7497	-0.0811255	0.171341	0.242327	0.0236829
P35226	BMI1_HUMAN	Polycomb complex protein BMI-1 (Polycomb group RING finger protein 4) (RING finger protein 51)	20.576	24.3984	24.6443	23.2062	24.3211	24.4597	24.3833	24.388	-1.18184	0.21023	0.274902	0.329781
P35232	PHB1_HUMAN	Prohibitin 1	26.7671	26.2303	26.1458	26.381	26.6961	26.6934	26.8692	26.7529	-0.371839	0.0705261	0.127148	0.120693
P35237	SPB6_HUMAN	Serpin B6 (Cytoplasmic antiproteinase, CAP) (Peptidase inhibitor 6, PI-6) (Placental thrombin inhibitor)	26.4797	26.2119	26.2394	26.3103	25.8601	25.7086	25.6004	25.723	0.587297	0.00332782	0.0158024	0.160188
P35240	MERL_HUMAN	Merlin (Moesin-ezrin-radixin-like protein) (Neurofibromin-2) (Schwannomerlin) (Schwannomin)	22.449	22.0896	22.5831	22.3739	21.9771	22.1134	22.3213	22.1373	0.236595	0.127376	0.195587	0.0101571
P35241	RADI_HUMAN	Radixin	25.9894	26.0072	25.8421	25.9462	26.0627	25.9382	26.092	26.031	-0.0847613	0.147594	0.218203	0.226456
P35244	RFA3_HUMAN	Replication protein A 14 kDa subunit, RP-A p14 (Replication factor A protein 3, RF-A protein 3)	20.576	23.1946	22.517	22.0958	22.8674	22.673	22.2455	22.5953	-0.499458	0.284494	0.341435	0.234878
P35249	RFC4_HUMAN	Replication factor C subunit 4 (Activator 1 37 kDa subunit, A1 37 kDa subunit) (Activator 1 subunit 4) (Replication factor C 37 kDa subunit, RF-C 37 kDa subunit, RFC37)	24.0127	23.9147	23.8424	23.9233	24.77	24.7905	24.803	24.7878	-0.864581	3.35864e-05	0.000827736	0.428973
P35250	RFC2_HUMAN	Replication factor C subunit 2 (Activator 1 40 kDa subunit, A1 40 kDa subunit) (Activator 1 subunit 2) (Replication factor C 40 kDa subunit, RF-C 40 kDa subunit, RFC40)	22.0525	22.1508	22.4075	22.2036	24.368	24.085	24.3514	24.2681	-2.06455	6.1559e-05	0.001145	0.0659238
P35251	RFC1_HUMAN	Replication factor C subunit 1 (Activator 1 140 kDa subunit, A1 140 kDa subunit) (Activator 1 large subunit) (Activator 1 subunit 1) (DNA-binding protein PO-GA) (Replication factor C 140 kDa subunit, RF-C 140 kDa subunit, RFC140) (Replication factor C large subunit)	21.6318	21.1407	21.562	21.4448	21.924	22.4365	23.6513	22.6706	-1.22576	0.041809	0.0922869	0.132727
P35268	RL22_HUMAN	60S ribosomal protein L22 (EBER-associated protein, EAP) (Epstein-Barr virus small RNA-associated protein) (Heparin-binding protein HBp15) (Large ribosomal subunit protein eL22)	24.2598	24.2888	24.2571	24.2686	24.2323	24.2638	25.0372	24.5111	-0.242553	0.204633	0.26897	0.00971906
P35269	T2FA_HUMAN	General transcription factor IIF subunit 1 (General transcription factor IIF 74 kDa subunit) (Transcription initiation factor IIF subunit alpha, TFIIF-alpha) (Transcription initiation factor RAP74)	25.2997	25.1542	25.5126	25.3221	24.7468	24.9315	24.9192	24.8658	0.456328	0.00950984	0.0327104	0.309658
P35270	SPRE_HUMAN	Sepiapterin reductase, SPR, EC 1.1.1.153	24.8971	24.627	24.3242	24.6161	24.8721	24.8794	25.088	24.9465	-0.330405	0.0701407	0.126682	0.0275947
P35520	CBS_HUMAN	Cystathionine beta-synthase, EC 4.2.1.22 (Beta-thionase) (Serine sulfhydrase)	20.576	22.8126	22.1044	21.831	24.3654	24.5129	24.0313	24.3032	-2.47222	0.010775	0.0356681	0.0725488
P35573	GDE_HUMAN	Glycogen debranching enzyme (Glycogen debrancher) [Includes: 4-alpha-glucanotransferase, EC 2.4.1.25 (Oligo-1,4-1,4-glucantransferase); Amylo-alpha-1,6-glucosidase, Amylo-1,6-glucosidase, EC 3.2.1.33 (Dextrin 6-alpha-D-glucosidase) ]	23.657	23.6383	23.4978	23.5977	23.801	23.9873	23.696	23.8281	-0.230393	0.0401357	0.0895965	0.0202485
P35579	MYH9_HUMAN	Myosin-9 (Cellular myosin heavy chain, type A) (Myosin heavy chain 9) (Myosin heavy chain, non-muscle IIa) (Non-muscle myosin heavy chain A, NMMHC-A) (Non-muscle myosin heavy chain IIa, NMMHC II-a, NMMHC-IIA)	26.3567	26.4485	26.3993	26.4015	26.7941	26.9464	26.8724	26.871	-0.469486	0.000396801	0.00387294	0.0414311
P35606	COPB2_HUMAN	Coatomer subunit beta' (Beta'-coat protein, Beta'-COP) (p102)	25.1938	25.2491	25.2623	25.2351	25.2136	25.0094	24.9353	25.0528	0.182337	0.050407	0.104949	0.208391
P35610	SOAT1_HUMAN	Sterol O-acyltransferase 1, EC 2.3.1.26 (Acyl-coenzyme A:cholesterol acyltransferase 1, ACAT-1) (Cholesterol acyltransferase 1)	23.3454	23.4252	23.0115	23.2607	23.1435	23.4546	23.9007	23.4996	-0.238921	0.199782	0.265085	0.208451
P35611	ADDA_HUMAN	Alpha-adducin (Erythrocyte adducin subunit alpha)	24.5931	24.8458	24.7808	24.7399	25.2943	25.4242	25.181	25.2998	-0.559949	0.00280985	0.0141036	0.293453
P35613	BASI_HUMAN	Basigin (5F7) (Collagenase stimulatory factor) (Extracellular matrix metalloproteinase inducer, EMMPRIN) (Hepatoma-associated antigen, HAb18G) (Leukocyte activation antigen M6) (OK blood group antigen) (Tumor cell-derived collagenase stimulatory factor, TCSF) (CD antigen CD147)	25.8067	25.5231	25.7142	25.6813	25.4741	26.0068	25.6295	25.7035	-0.0221435	0.453713	0.469981	0.160759
P35637	FUS_HUMAN	RNA-binding protein FUS (75 kDa DNA-pairing protein) (Oncogene FUS) (Oncogene TLS) (POMp75) (Translocated in liposarcoma protein)	26.3445	25.7965	25.8906	26.0105	27.0001	26.5037	26.317	26.6069	-0.596416	0.0437512	0.0950522	0.0743001
P35658	NU214_HUMAN	Nuclear pore complex protein Nup214 (214 kDa nucleoporin) (Nucleoporin Nup214) (Protein CAN)	24.6565	24.7402	24.7179	24.7049	24.1228	24.1818	23.8687	24.0578	0.647137	0.00142926	0.0091209	0.0063634
P35659	DEK_HUMAN	Protein DEK	25.789	25.703	25.6403	25.7108	26.0788	26.1062	25.7255	25.9701	-0.259365	0.0583311	0.112988	0.0693094
P35790	CHKA_HUMAN	Choline kinase alpha, CK, EC 2.7.1.32 (CHETK-alpha) (Ethanolamine kinase, EK, EC 2.7.1.82)	21.5766	22.2209	22.1185	21.972	21.6798	21.8262	22.7961	22.1007	-0.128705	0.382792	0.423045	0.107765
P35813	PPM1A_HUMAN	Protein phosphatase 1A, EC 3.1.3.16 (Protein phosphatase 2C isoform alpha, PP2C-alpha) (Protein phosphatase IA)	24.0699	20.662	20.5661	21.766	24.0433	20.6671	20.4792	21.7299	0.0361508	0.491702	0.494815	0.390355
P35869	AHR_HUMAN	Aryl hydrocarbon receptor, Ah receptor, AhR (Class E basic helix-loop-helix protein 76, bHLHe76)	22.0152	20.662	20.5661	21.0811	22.7946	22.4111	22.5837	22.5964	-1.51534	0.0172345	0.0496776	0.0269744
P35914	HMGCL_HUMAN	Hydroxymethylglutaryl-CoA lyase, mitochondrial, HL, HMG-CoA lyase, EC 4.1.3.4 (3-hydroxy-3-methylglutarate-CoA lyase)	24.4675	24.5207	24.1995	24.3959	23.512	23.5028	23.6394	23.5514	0.844495	0.000740865	0.0057872	0.130616
P35998	PRS7_HUMAN	26S proteasome regulatory subunit 7 (26S proteasome AAA-ATPase subunit RPT1) (Proteasome 26S subunit ATPase 2)	25.5367	25.6145	25.7429	25.6313	25.4089	25.2119	25.2625	25.2944	0.336918	0.00808334	0.0289976	0.187103
P36404	ARL2_HUMAN	ADP-ribosylation factor-like protein 2	22.8314	22.7974	22.2717	22.6335	22.7583	23.1416	23.0469	22.9823	-0.348752	0.0898377	0.151078	0.0678232
P36405	ARL3_HUMAN	ADP-ribosylation factor-like protein 3	25.2884	24.9532	25.2785	25.1734	25.1516	25.3776	25.2144	25.2479	-0.0745087	0.297382	0.352017	0.0896779
P36406	TRI23_HUMAN	E3 ubiquitin-protein ligase TRIM23, EC 2.3.2.27 (ADP-ribosylation factor domain-containing protein 1) (GTP-binding protein ARD-1) (RING finger protein 46) (RING-type E3 ubiquitin transferase TRIM23) (Tripartite motif-containing protein 23)	20.576	22.2331	22.6501	21.8197	23.4909	23.7071	23.7224	23.6401	-1.82041	0.0231014	0.0610218	0.121096
P36507	MP2K2_HUMAN	Dual specificity mitogen-activated protein kinase kinase 2, MAP kinase kinase 2, MAPKK 2, EC 2.7.12.2 (ERK activator kinase 2) (MAPK/ERK kinase 2, MEK 2)	23.9553	24.2171	24.4463	24.2062	24.2031	24.2682	23.8414	24.1042	0.102001	0.313666	0.366887	0.290636
P36542	ATPG_HUMAN	ATP synthase subunit gamma, mitochondrial (ATP synthase F1 subunit gamma) (F-ATPase gamma subunit)	26.964	26.9796	27.0066	26.9834	27.0271	27.2934	27.1183	27.1463	-0.162865	0.0543264	0.10933	0.012165
P36543	VATE1_HUMAN	V-type proton ATPase subunit E 1, V-ATPase subunit E 1 (V-ATPase 31 kDa subunit, p31) (Vacuolar proton pump subunit E 1)	24.9228	24.7758	24.9869	24.8952	24.417	24.5813	24.8779	24.6254	0.269773	0.0718342	0.128659	0.242776
P36551	HEM6_HUMAN	Oxygen-dependent coproporphyrinogen-III oxidase, mitochondrial, COX, Coprogen oxidase, Coproporphyrinogenase, EC 1.3.3.3	24.8014	24.8299	24.8409	24.8241	25.1904	25.3824	25.1108	25.2279	-0.403803	0.00386095	0.0174593	0.176346
P36578	RL4_HUMAN	60S ribosomal protein L4 (60S ribosomal protein L1) (Large ribosomal subunit protein uL4)	27.5397	27.5053	27.5943	27.5465	27.5954	27.4971	27.54	27.5442	0.00230758	0.477542	0.485117	0.489159
P36639	8ODP_HUMAN	Oxidized purine nucleoside triphosphate hydrolase, EC 3.6.1.56 (2-hydroxy-dATP diphosphatase) (7,8-dihydro-8-oxoguanine triphosphatase) (8-oxo-dGTPase) (Methylated purine nucleoside triphosphate hydrolase, EC 3.6.1.-) (Nucleoside diphosphate-linked moiety X motif 1, Nudix motif 1)	22.7887	22.1893	22.0511	22.343	24.007	24.1798	24.2362	24.141	-1.79799	0.000805046	0.00614078	0.026224
P36776	LONM_HUMAN	Lon protease homolog, mitochondrial, EC 3.4.21.53 (LONHs) (Lon protease-like protein, LONP) (Mitochondrial ATP-dependent protease Lon) (Serine protease 15)	26.1661	26.2127	26.2747	26.2178	25.1303	25.3166	25.3239	25.2569	0.960878	8.50733e-05	0.00144732	0.103485
P36871	PGM1_HUMAN	Phosphoglucomutase-1, PGM 1, EC 5.4.2.2 (Glucose phosphomutase 1)	26.0404	26.2869	25.8957	26.0743	25.6538	25.8406	25.7706	25.755	0.319343	0.0325367	0.0779177	0.189261
P36873	PP1G_HUMAN	Serine/threonine-protein phosphatase PP1-gamma catalytic subunit, PP-1G, EC 3.1.3.16 (Protein phosphatase 1C catalytic subunit)	23.9096	24.7216	24.2417	24.291	24.6523	24.4117	25.1489	24.7376	-0.446651	0.117885	0.184991	0.0824877
P36915	GNL1_HUMAN	Guanine nucleotide-binding protein-like 1 (GTP-binding protein HSR1)	23.4839	23.7832	23.6082	23.6251	22.9879	23.4192	23.169	23.192	0.433075	0.023318	0.0612656	0.232866
P36957	ODO2_HUMAN	Dihydrolipoyllysine-residue succinyltransferase component of 2-oxoglutarate dehydrogenase complex, mitochondrial, EC 2.3.1.61 (2-oxoglutarate dehydrogenase complex component E2, OGDC-E2) (Dihydrolipoamide succinyltransferase component of 2-oxoglutarate dehydrogenase complex) (E2K)	24.7072	24.7397	24.6358	24.6942	24.6334	24.5274	24.6118	24.5909	0.103334	0.0406162	0.0902602	0.423416
P36959	GMPR1_HUMAN	GMP reductase 1, GMPR 1, EC 1.7.1.7 (Guanosine 5'-monophosphate oxidoreductase 1, Guanosine monophosphate reductase 1)	20.576	20.662	20.5661	20.6013	20.6914	20.6671	20.4792	20.6125	-0.0111879	0.443313	0.462751	0.000953342
P36969	GPX4_HUMAN	Phospholipid hydroperoxide glutathione peroxidase, PHGPx, EC 1.11.1.12 (Glutathione peroxidase 4, GPx-4, GSHPx-4)	24.8248	24.7429	24.4845	24.6841	25.1059	25.1845	25.1785	25.1563	-0.472234	0.00553509	0.0226598	0.419615
P37108	SRP14_HUMAN	Signal recognition particle 14 kDa protein, SRP14 (18 kDa Alu RNA-binding protein)	27.3867	27.3752	27.2749	27.3456	27.2651	27.0633	27.3005	27.2096	0.135937	0.0862795	0.146494	0.133056
P37235	HPCL1_HUMAN	Hippocalcin-like protein 1 (Calcium-binding protein BDR-1) (HLP2) (Visinin-like protein 3, VILIP-3)	20.576	20.662	20.5661	20.6013	23.641	23.5377	23.7434	23.6407	-3.03937	6.95073e-07	0.000117707	0.00462906
P37268	FDFT_HUMAN	Squalene synthase, SQS, SS, EC 2.5.1.21 (FPP:FPP farnesyltransferase) (Farnesyl-diphosphate farnesyltransferase) (Farnesyl-diphosphate farnesyltransferase 1)	20.576	20.662	20.5661	20.6013	23.4218	23.6132	24.0661	23.7004	-3.09903	4.43996e-05	0.000960267	0.00197976
P37802	TAGL2_HUMAN	Transgelin-2 (Epididymis tissue protein Li 7e) (SM22-alpha homolog)	27.4742	27.3612	27.4744	27.4366	27.6682	27.9222	28.0563	27.8822	-0.445632	0.0102666	0.0345368	0.253045
P37837	TALDO_HUMAN	Transaldolase, EC 2.2.1.2	27.2538	27.2192	27.204	27.2257	27.4489	27.5232	27.5343	27.5022	-0.276476	0.000415546	0.00401301	0.00422465
P37840	SYUA_HUMAN	Alpha-synuclein (Non-A beta component of AD amyloid) (Non-A4 component of amyloid precursor, NACP)	25.2038	24.5712	25.0473	24.9407	25.5536	25.96	25.6243	25.7126	-0.771887	0.0137861	0.0420348	0.0386537
P38117	ETFB_HUMAN	Electron transfer flavoprotein subunit beta, Beta-ETF	27.2312	27.2781	27.2292	27.2462	26.6941	26.6678	26.628	26.6633	0.582863	9.993e-06	0.000375996	0.0144861
P38159	RBMX_HUMAN	RNA-binding motif protein, X chromosome (Glycoprotein p43) (Heterogeneous nuclear ribonucleoprotein G, hnRNP G) [Cleaved into: RNA-binding motif protein, X chromosome, N-terminally processed ]	26.9048	26.7592	26.7571	26.807	27.2631	27.4063	27.1331	27.2675	-0.460481	0.00385001	0.0174258	0.0601735
P38432	COIL_HUMAN	Coilin (p80-coilin)	20.576	21.536	22.3115	21.4745	21.4036	21.1417	21.7755	21.4403	0.0342035	0.476026	0.484179	0.22043
P38435	VKGC_HUMAN	Vitamin K-dependent gamma-carboxylase, EC 4.1.1.90 (Gamma-glutamyl carboxylase) (Peptidyl-glutamate 4-carboxylase) (Vitamin K gamma glutamyl carboxylase)	25.1915	24.5332	24.4874	24.7374	23.1203	23.9013	24.7063	23.9093	0.828055	0.0903029	0.151499	0.484508
P38571	LICH_HUMAN	Lysosomal acid lipase/cholesteryl ester hydrolase, Acid cholesteryl ester hydrolase, LAL, EC 3.1.1.13 (Cholesteryl esterase) (Lipase A) (Sterol esterase)	24.9734	25.1345	25.1316	25.0799	23.508	23.1525	23.5234	23.3946	1.6852	0.000109582	0.00167742	0.00768089
P38606	VATA_HUMAN	V-type proton ATPase catalytic subunit A, V-ATPase subunit A, EC 7.1.2.2 (V-ATPase 69 kDa subunit) (Vacuolar ATPase isoform VA68) (Vacuolar proton pump subunit alpha)	25.5523	25.6343	25.7926	25.6598	25.549	25.8018	25.5823	25.6444	0.0153882	0.445863	0.464652	0.292275
P38646	GRP75_HUMAN	Stress-70 protein, mitochondrial (75 kDa glucose-regulated protein, GRP-75) (Heat shock 70 kDa protein 9) (Mortalin, MOT) (Peptide-binding protein 74, PBP74)	27.6011	27.7203	27.828	27.7165	26.8606	26.9074	26.8278	26.8653	0.851211	0.000127399	0.00181489	0.00531484
P38919	IF4A3_HUMAN	Eukaryotic initiation factor 4A-III, eIF-4A-III, eIF4A-III, EC 3.6.4.13 (ATP-dependent RNA helicase DDX48) (ATP-dependent RNA helicase eIF4A-3) (DEAD box protein 48) (Eukaryotic initiation factor 4A-like NUK-34) (Eukaryotic translation initiation factor 4A isoform 3) (Nuclear matrix protein 265, NMP 265, hNMP 265) [Cleaved into: Eukaryotic initiation factor 4A-III, N-terminally processed ]	26.7716	26.874	26.6482	26.7646	26.536	26.7622	26.6649	26.6544	0.110218	0.149526	0.220364	0.294834
P39019	RS19_HUMAN	40S ribosomal protein S19 (Small ribosomal subunit protein eS19)	28.3248	28.5691	28.3121	28.402	28.4407	28.6857	28.6971	28.6078	-0.205807	0.0783924	0.136488	0.189261
P39023	RL3_HUMAN	60S ribosomal protein L3 (HIV-1 TAR RNA-binding protein B, TARBP-B) (Large ribosomal subunit protein uL3)	27.007	27.0796	27.2003	27.0956	26.9894	27.029	26.9448	26.9877	0.107869	0.0768952	0.134833	0.198395
P39060	COIA1_HUMAN	Collagen alpha-1(XVIII) chain [Cleaved into: Endostatin; Non-collagenous domain 1, NC1 ]	23.1946	24.0368	23.774	23.6685	20.6914	22.6283	20.4792	21.2663	2.40218	0.0149461	0.0445131	0.00576773
P39656	OST48_HUMAN	Dolichyl-diphosphooligosaccharide--protein glycosyltransferase 48 kDa subunit, DDOST 48 kDa subunit, Oligosaccharyl transferase 48 kDa subunit	26.4899	26.3282	26.0294	26.2825	26.1153	26.0938	26.7651	26.3247	-0.04223	0.439027	0.462751	0.189261
P39687	AN32A_HUMAN	Acidic leucine-rich nuclear phosphoprotein 32 family member A (Acidic nuclear phosphoprotein pp32, pp32) (Leucine-rich acidic nuclear protein, LANP) (Mapmodulin) (Potent heat-stable protein phosphatase 2A inhibitor I1PP2A) (Putative HLA-DR-associated protein I, PHAPI)	24.5095	24.5359	24.7539	24.5998	25.2295	24.9576	25.3672	25.1848	-0.584994	0.00750383	0.0275812	0.355572
P39748	FEN1_HUMAN	Flap endonuclease 1, FEN-1, EC 3.1.-.- (DNase IV) (Flap structure-specific endonuclease 1) (Maturation factor 1, MF1, hFEN-1)	24.4369	24.3687	23.9429	24.2495	24.5415	25.1551	24.7844	24.827	-0.577507	0.0353519	0.0820771	0.111016
P39880	CUX1_HUMAN	Homeobox protein cut-like 1 (CCAAT displacement protein, CDP) (CDP/Cux p200) (Homeobox protein cux-1) [Cleaved into: CDP/Cux p110 ]	22.2065	23.1251	20.5661	21.9659	20.6914	22.3686	20.4792	21.1797	0.786172	0.228921	0.292926	0.498728
P40121	CAPG_HUMAN	Macrophage-capping protein (Actin regulatory protein CAP-G)	23.7765	23.8047	24.117	23.8994	24.2324	24.2224	24.1942	24.2163	-0.316951	0.0222972	0.0595679	0.0310436
P40123	CAP2_HUMAN	Adenylyl cyclase-associated protein 2, CAP 2	23.3367	23.4921	23.5697	23.4662	24.0978	23.8718	24.329	24.0995	-0.633344	0.00653148	0.0251317	0.438048
P40222	TXLNA_HUMAN	Alpha-taxilin	25.7241	25.3667	25.1575	25.4161	25.2875	25.288	25.1997	25.2584	0.157744	0.200439	0.265458	0.149182
P40227	TCPZ_HUMAN	T-complex protein 1 subunit zeta, TCP-1-zeta (Acute morphine dependence-related protein 2) (CCT-zeta-1) (HTR3) (Tcp20)	27.1937	27.1988	27.2689	27.2204	26.8088	27.0661	26.8974	26.9241	0.29634	0.0100817	0.0341297	0.178619
P40261	NNMT_HUMAN	Nicotinamide N-methyltransferase, EC 2.1.1.1	25.7829	25.8348	25.8556	25.8244	25.7685	26.4391	26.5819	26.2632	-0.438738	0.0781362	0.136157	0.499073
P40306	PSB10_HUMAN	Proteasome subunit beta type-10, EC 3.4.25.1 (Low molecular mass protein 10) (Macropain subunit MECl-1) (Multicatalytic endopeptidase complex subunit MECl-1) (Proteasome MECl-1) (Proteasome subunit beta-2i)	23.1956	23.5415	23.7203	23.4858	24.3171	24.304	23.5734	24.0649	-0.579072	0.0582806	0.112963	0.052535
P40425	PBX2_HUMAN	Pre-B-cell leukemia transcription factor 2 (Homeobox protein PBX2) (Protein G17)	20.576	20.662	20.5661	20.6013	23.3255	23.9199	22.9178	23.3877	-2.78638	0.000339172	0.0035694	0.189261
P40429	RL13A_HUMAN	60S ribosomal protein L13a (23 kDa highly basic protein) (Large ribosomal subunit protein uL13)	26.354	26.4796	26.4852	26.4396	25.7021	26.5573	27.2538	26.5044	-0.0648166	0.446308	0.464888	0.066949
P40616	ARL1_HUMAN	ADP-ribosylation factor-like protein 1	24.8424	25.0554	25.2016	25.0331	23.8522	24.0994	24.0337	23.9951	1.038	0.00062535	0.00509939	0.015478
P40692	MLH1_HUMAN	DNA mismatch repair protein Mlh1 (MutL protein homolog 1)	22.4892	22.1123	22.2825	22.2946	23.1908	22.8049	22.7746	22.9234	-0.628798	0.0109653	0.0361041	0.200493
P40763	STAT3_HUMAN	Signal transducer and activator of transcription 3 (Acute-phase response factor)	22.4985	22.5059	22.4411	22.4818	22.5751	21.4444	21.66	21.8931	0.588669	0.0826236	0.142147	0.181202
P40818	UBP8_HUMAN	Ubiquitin carboxyl-terminal hydrolase 8, EC 3.4.19.12 (Deubiquitinating enzyme 8) (Ubiquitin isopeptidase Y, hUBPy) (Ubiquitin thioesterase 8) (Ubiquitin-specific-processing protease 8)	24.1222	24.2509	24.158	24.177	23.108	22.8902	23.1058	23.0347	1.14236	7.62379e-05	0.00134206	0.0092352
P40925	MDHC_HUMAN	Malate dehydrogenase, cytoplasmic, EC 1.1.1.37 (Cytosolic malate dehydrogenase) (Diiodophenylpyruvate reductase, EC 1.1.1.96)	28.7216	28.8411	28.729	28.7639	27.9923	28.0913	27.8137	27.9658	0.798079	0.000446059	0.00410981	0.00789244
P40926	MDHM_HUMAN	Malate dehydrogenase, mitochondrial, EC 1.1.1.37	29.607	29.5363	29.6164	29.5866	29.2591	29.3104	29.3189	29.2961	0.290449	0.000380829	0.00379823	0.244556
P40937	RFC5_HUMAN	Replication factor C subunit 5 (Activator 1 36 kDa subunit, A1 36 kDa subunit) (Activator 1 subunit 5) (Replication factor C 36 kDa subunit, RF-C 36 kDa subunit, RFC36)	23.1461	23.1641	22.7078	23.006	24.498	24.4363	24.189	24.3744	-1.36844	0.000746687	0.00580508	0.0748744
P40938	RFC3_HUMAN	Replication factor C subunit 3 (Activator 1 38 kDa subunit, A1 38 kDa subunit) (Activator 1 subunit 3) (Replication factor C 38 kDa subunit, RF-C 38 kDa subunit, RFC38)	23.0298	22.7251	22.857	22.8706	23.953	23.9983	23.813	23.9215	-1.05083	0.00027362	0.00306517	0.137943
P40939	ECHA_HUMAN	Trifunctional enzyme subunit alpha, mitochondrial (78 kDa gastrin-binding protein) (Monolysocardiolipin acyltransferase, EC 2.3.1.-) (TP-alpha) [Includes: Long-chain enoyl-CoA hydratase, EC 4.2.1.17; Long chain 3-hydroxyacyl-CoA dehydrogenase, EC 1.1.1.211 ]	25.5674	25.7218	25.7129	25.6674	25.105	25.3843	25.5123	25.3338	0.33353	0.0312965	0.0756548	0.24123
P41091	IF2G_HUMAN	Eukaryotic translation initiation factor 2 subunit 3, EC 3.6.5.3 (Eukaryotic translation initiation factor 2 subunit gamma X, eIF-2-gamma X, eIF-2gX)	26.7508	26.8232	26.8071	26.7937	26.7063	26.7155	26.6709	26.6976	0.0961603	0.0101984	0.0344064	0.299133
P41208	CETN2_HUMAN	Centrin-2 (Caltractin isoform 1)	24.6227	20.662	20.5661	21.9503	23.5332	20.6671	20.4792	21.5598	0.39044	0.412911	0.446031	0.466645
P41214	EIF2D_HUMAN	Eukaryotic translation initiation factor 2D, eIF2d (Hepatocellular carcinoma-associated antigen 56) (Ligatin)	24.7325	24.7959	24.7457	24.758	24.5693	24.6368	24.4395	24.5485	0.209504	0.0132323	0.041046	0.0209364
P41223	BUD31_HUMAN	Protein BUD31 homolog (Protein EDG-2) (Protein G10 homolog)	26.0952	26.207	25.8311	26.0444	25.4027	25.4211	25.6211	25.4816	0.562832	0.00643269	0.0249463	0.293453
P41227	NAA10_HUMAN	N-alpha-acetyltransferase 10, EC 2.3.1.255 (N-terminal acetyltransferase complex ARD1 subunit homolog A, hARD1) (NatA catalytic subunit Naa10)	25.1287	24.753	24.8762	24.9193	24.9841	24.4298	24.4351	24.6164	0.302922	0.115428	0.181935	0.473427
P41229	KDM5C_HUMAN	Lysine-specific demethylase 5C, EC 1.14.11.67 (Histone demethylase JARID1C) (Jumonji/ARID domain-containing protein 1C) (Protein SmcX) (Protein Xe169) ([histone H3]-trimethyl-L-lysine(4) demethylase 5C)	20.576	24.2259	24.3099	23.0373	20.6914	20.6671	20.4792	20.6125	2.42472	0.0602928	0.115714	0.460597
P41240	CSK_HUMAN	Tyrosine-protein kinase CSK, EC 2.7.10.2 (C-Src kinase) (Protein-tyrosine kinase CYL)	23.1569	23.2772	23.3376	23.2572	24.1454	24.0788	23.8665	24.0302	-0.773027	0.000738515	0.00578719	0.0729807
P41247	PLPL4_HUMAN	Patatin-like phospholipase domain-containing protein 4, EC 3.1.1.3 (Calcium-independent phospholipase A2-eta, iPLA2-eta, EC 3.1.1.4) (Protein GS2)	22.8353	23.4604	22.8162	23.0373	22.6748	22.849	22.729	22.7509	0.286372	0.129437	0.197828	0.315427
P41250	GARS_HUMAN	Glycine--tRNA ligase, EC 6.1.1.14 (Diadenosine tetraphosphate synthetase, Ap4A synthetase, EC 2.7.7.-) (Glycyl-tRNA synthetase, GlyRS) (Glycyl-tRNA synthetase 1)	26.4007	26.5532	26.6439	26.5326	25.5865	25.7399	25.6855	25.6706	0.861943	0.00025385	0.00290983	0.0118809
P41252	SYIC_HUMAN	Isoleucine--tRNA ligase, cytoplasmic, EC 6.1.1.5 (Isoleucyl-tRNA synthetase, IRS, IleRS)	25.5207	25.5968	25.6763	25.5979	25.2243	25.3804	25.1954	25.2667	0.331244	0.00523587	0.0217786	0.189261
P41440	S19A1_HUMAN	Reduced folate transporter, FOLT (Cyclic dinucleotide:anion antiporter SLC19A1) (Folate:anion antiporter SLC19A1) (Intestinal folate carrier 1, IFC-1) (Placental folate transporter) (Reduced folate carrier protein, RFC, hRFC) (Reduced folate transporter 1, RFT-1) (Solute carrier family 19 member 1, hSLC19A1)	20.576	24.3469	20.5661	21.8297	20.6914	20.6671	24.1027	21.8204	0.00925724	0.497957	0.499078	0.467448
P41567	EIF1_HUMAN	Eukaryotic translation initiation factor 1, eIF1 (A121) (Protein translation factor SUI1 homolog) (Sui1iso1)	24.529	24.8039	24.754	24.6956	24.5942	24.5793	24.3914	24.5216	0.174012	0.089282	0.150452	0.213323
P41743	KPCI_HUMAN	Protein kinase C iota type, EC 2.7.11.13 (Atypical protein kinase C-lambda/iota, PRKC-lambda/iota, aPKC-lambda/iota) (nPKC-iota)	23.1258	23.2038	23.0812	23.1369	23.8209	24.5768	24.0342	24.144	-1.00709	0.00575625	0.0231969	0.445741
P42025	ACTY_HUMAN	Beta-centractin (Actin-related protein 1B, ARP1B)	24.4491	24.5457	24.2683	24.421	24.3764	24.3137	24.1274	24.2725	0.148562	0.124929	0.192671	0.165557
P42126	ECI1_HUMAN	Enoyl-CoA delta isomerase 1, mitochondrial, EC 5.3.3.8 (3,2-trans-enoyl-CoA isomerase) (Delta(3),Delta(2)-enoyl-CoA isomerase, D3,D2-enoyl-CoA isomerase) (Dodecenoyl-CoA isomerase)	23.9523	23.6646	23.6241	23.747	23.5576	23.5389	23.5075	23.5347	0.212371	0.0557686	0.110387	0.216471
P42166	LAP2A_HUMAN	Lamina-associated polypeptide 2, isoform alpha (Thymopoietin isoform alpha, TP alpha) (Thymopoietin-related peptide isoform alpha, TPRP isoform alpha) [Cleaved into: Thymopoietin, TP (Splenin); Thymopentin (TP5) ]	25.7218	25.6958	25.5433	25.6536	26.5402	26.429	26.5995	26.5229	-0.869274	0.000156795	0.00202845	0.0289554
P42167	LAP2B_HUMAN	Lamina-associated polypeptide 2, isoforms beta/gamma (Thymopoietin, isoforms beta/gamma, TP beta/gamma) (Thymopoietin-related peptide isoforms beta/gamma, TPRP isoforms beta/gamma) [Cleaved into: Thymopoietin, TP (Splenin); Thymopentin (TP5) ]	24.9514	24.6663	24.0501	24.5559	24.0408	24.676	25.9978	24.9048	-0.348932	0.305897	0.359849	0.279351
P42224	STAT1_HUMAN	Signal transducer and activator of transcription 1-alpha/beta (Transcription factor ISGF-3 components p91/p84)	24.0516	23.8728	23.7835	23.9026	24.6541	24.6851	24.646	24.6617	-0.759094	0.000339633	0.0035694	0.0936607
P42226	STAT6_HUMAN	Signal transducer and activator of transcription 6 (IL-4 Stat)	20.576	20.662	20.5661	20.6013	20.6914	20.6671	20.4792	20.6125	-0.0111879	0.443313	0.462751	0.283311
P42285	MTREX_HUMAN	Exosome RNA helicase MTR4, EC 3.6.4.13 (ATP-dependent RNA helicase DOB1) (ATP-dependent RNA helicase SKIV2L2) (Superkiller viralicidic activity 2-like 2) (TRAMP-like complex helicase)	24.5674	24.5669	24.4282	24.5208	24.8307	24.9066	24.7773	24.8382	-0.317373	0.0029934	0.0146461	0.409569
P42330	AK1C3_HUMAN	Aldo-keto reductase family 1 member C3, EC 1.1.1.-, EC 1.1.1.210, EC 1.1.1.53, EC 1.1.1.62 (17-beta-hydroxysteroid dehydrogenase type 5, 17-beta-HSD 5) (3-alpha-HSD type II, brain) (3-alpha-hydroxysteroid dehydrogenase type 2, 3-alpha-HSD type 2, EC 1.1.1.357) (Chlordecone reductase homolog HAKRb) (Dihydrodiol dehydrogenase 3, DD-3, DD3) (Dihydrodiol dehydrogenase type I) (HA1753) (Prostaglandin …	27.3119	27.3051	27.3315	27.3162	28.3195	28.0713	27.9581	28.1163	-0.800119	0.00085582	0.0063625	0.487816
P42345	MTOR_HUMAN	Serine/threonine-protein kinase mTOR, EC 2.7.11.1 (FK506-binding protein 12-rapamycin complex-associated protein 1) (FKBP12-rapamycin complex-associated protein) (Mammalian target of rapamycin, mTOR) (Mechanistic target of rapamycin) (Rapamycin and FKBP12 target 1) (Rapamycin target protein 1)	23.264	23.0579	23.18	23.1673	21.2794	20.6671	20.4792	20.8086	2.35876	0.000345925	0.00358961	0.00768701
P42356	PI4KA_HUMAN	Phosphatidylinositol 4-kinase alpha, PI4-kinase alpha, PI4K-alpha, PtdIns-4-kinase alpha, EC 2.7.1.67 (Phosphatidylinositol 4-Kinase III alpha)	20.576	23.8084	20.5661	21.6502	23.9302	20.6671	24.0393	22.8789	-1.22871	0.235553	0.298468	0.146805
P42574	CASP3_HUMAN	Caspase-3, CASP-3, EC 3.4.22.56 (Apopain) (Cysteine protease CPP32, CPP-32) (Protein Yama) (SREBP cleavage activity 1, SCA-1) [Cleaved into: Caspase-3 subunit p17; Caspase-3 subunit p12 ]	23.3868	23.1017	23.8448	23.4444	24.6474	24.7518	23.2382	24.2125	-0.768046	0.111833	0.177472	0.356329
P42575	CASP2_HUMAN	Caspase-2, CASP-2, EC 3.4.22.55 (Neural precursor cell expressed developmentally down-regulated protein 2, NEDD-2) (Protease ICH-1) [Cleaved into: Caspase-2 subunit p18; Caspase-2 subunit p13; Caspase-2 subunit p12 ]	23.0294	20.662	20.5661	21.4192	25.81	23.8103	20.4792	23.3665	-1.9473	0.164225	0.235378	0.453674
P42677	RS27_HUMAN	40S ribosomal protein S27 (Metallopan-stimulin 1, MPS-1) (Small ribosomal subunit protein eS27)	26.6053	26.7387	26.8953	26.7465	26.5129	26.8632	26.8165	26.7309	0.015602	0.457761	0.473119	0.236935
P42694	HELZ_HUMAN	Probable helicase with zinc finger domain, EC 3.6.4.- (Down-regulated in human cancers protein)	21.4971	22.1573	22.2544	21.9696	20.6914	20.6671	20.4792	20.6125	1.35707	0.00268138	0.0136848	0.408297
P42695	CNDD3_HUMAN	Condensin-2 complex subunit D3 (Non-SMC condensin II complex subunit D3, hCAP-D3)	22.1892	21.0254	21.5789	21.5978	23.2996	22.9423	23.0615	23.1011	-1.50333	0.00647856	0.0250544	0.0676507
P42696	RBM34_HUMAN	RNA-binding protein 34 (RNA-binding motif protein 34)	22.9976	23.0005	22.1262	22.7081	23.4361	23.153	23.1947	23.2612	-0.553177	0.0714849	0.128149	0.0714826
P42704	LPPRC_HUMAN	Leucine-rich PPR motif-containing protein, mitochondrial (130 kDa leucine-rich protein, LRP 130) (GP130)	25.4628	25.6487	25.3491	25.4869	25.2159	25.3877	25.2695	25.2911	0.195837	0.0622561	0.117571	0.110943
P42765	THIM_HUMAN	3-ketoacyl-CoA thiolase, mitochondrial, EC 2.3.1.16 (Acetyl-CoA acetyltransferase, EC 2.3.1.9) (Acetyl-CoA acyltransferase) (Acyl-CoA hydrolase, mitochondrial, EC 3.1.2.-, EC 3.1.2.1, EC 3.1.2.2) (Beta-ketothiolase) (Mitochondrial 3-oxoacyl-CoA thiolase) (T1)	25.7388	25.5542	26.0528	25.7819	25.7311	25.9105	25.8014	25.8143	-0.0323881	0.422161	0.453143	0.107247
P42766	RL35_HUMAN	60S ribosomal protein L35 (Large ribosomal subunit protein uL29)	28.4517	28.5146	28.4717	28.4794	28.6616	28.6441	28.9374	28.7477	-0.268334	0.0251003	0.0643252	0.192927
P42785	PCP_HUMAN	Lysosomal Pro-X carboxypeptidase, EC 3.4.16.2 (Angiotensinase C) (Lysosomal carboxypeptidase C) (Proline carboxypeptidase) (Prolylcarboxypeptidase, PRCP)	23.5791	23.3457	23.0384	23.3211	23.9114	23.8916	23.8908	23.8979	-0.57687	0.0105982	0.0352011	0.291922
P42858	HD_HUMAN	Huntingtin (Huntington disease protein, HD protein) [Cleaved into: Huntingtin, myristoylated N-terminal fragment ]	21.4222	21.7741	21.546	21.5808	21.401	21.17	21.374	21.315	0.265769	0.0515394	0.106247	0.499121
P42892	ECE1_HUMAN	Endothelin-converting enzyme 1, ECE-1, EC 3.4.24.71	20.576	20.662	20.5661	20.6013	23.6024	22.8404	23.0417	23.1615	-2.56018	0.000185372	0.00228193	0.412281
P43007	SATT_HUMAN	Neutral amino acid transporter A (Alanine/serine/cysteine/threonine transporter 1, ASCT-1) (Solute carrier family 1 member 4)	24.7709	25.1957	24.9538	24.9735	24.5706	24.6983	24.6015	24.6235	0.349982	0.0266219	0.066991	0.0335844
P43034	LIS1_HUMAN	Platelet-activating factor acetylhydrolase IB subunit beta (Lissencephaly-1 protein, LIS-1) (PAF acetylhydrolase 45 kDa subunit, PAF-AH 45 kDa subunit) (PAF-AH alpha, PAFAH alpha)	25.516	25.3492	25.3669	25.4107	25.519	25.2728	25.0008	25.2642	0.146501	0.204124	0.268372	0.0620038
P43121	MUC18_HUMAN	Cell surface glycoprotein MUC18 (Cell surface glycoprotein P1H12) (Melanoma cell adhesion molecule) (Melanoma-associated antigen A32) (Melanoma-associated antigen MUC18) (S-endo 1 endothelial-associated antigen) (CD antigen CD146)	23.8455	24.004	24.2665	24.0387	23.4963	23.5878	23.3741	23.486	0.552638	0.00793599	0.0286726	0.00754916
P43155	CACP_HUMAN	Carnitine O-acetyltransferase, Carnitine acetylase, EC 2.3.1.137, EC 2.3.1.7 (Carnitine acetyltransferase, CAT, CrAT)	24.4298	24.6511	24.0693	24.3834	23.8996	23.7459	23.2052	23.6169	0.766501	0.023547	0.0615721	0.0943761
P43243	MATR3_HUMAN	Matrin-3	26.3627	26.5441	26.4864	26.4644	26.7446	26.9129	26.7098	26.7891	-0.324719	0.00849056	0.0300215	0.354556
P43246	MSH2_HUMAN	DNA mismatch repair protein Msh2, hMSH2 (MutS protein homolog 2)	23.579	23.6721	23.3269	23.526	23.7844	23.6897	24.0879	23.854	-0.327967	0.0534893	0.108676	0.352911
P43304	GPDM_HUMAN	Glycerol-3-phosphate dehydrogenase, mitochondrial, GPD-M, GPDH-M, EC 1.1.5.3 (mitohondrial glycerophosphate dehydrogenase gene, mGDH) (mtGPD)	24.2461	23.6183	23.4324	23.7656	24.4665	24.6085	24.5794	24.5515	-0.785864	0.0173574	0.0499734	0.0739701
P43307	SSRA_HUMAN	Translocon-associated protein subunit alpha, TRAP-alpha (Signal sequence receptor subunit alpha, SSR-alpha)	24.0822	24.4832	23.9031	24.1562	20.6914	20.6671	23.804	21.7208	2.43536	0.0411519	0.0911979	0.45454
P43363	MAGAA_HUMAN	Melanoma-associated antigen 10 (Cancer/testis antigen 1.10, CT1.10) (MAGE-10 antigen)	23.6162	24.0576	23.9306	23.8681	24.2593	24.3713	24.3968	24.3425	-0.474361	0.0131248	0.0407894	0.078557
P43378	PTN9_HUMAN	Tyrosine-protein phosphatase non-receptor type 9, EC 3.1.3.48 (Protein-tyrosine phosphatase MEG2, PTPase MEG2)	20.576	20.662	20.5661	20.6013	20.6914	22.8398	22.2645	21.9319	-1.33055	0.0536257	0.108774	0.189261
P43487	RANG_HUMAN	Ran-specific GTPase-activating protein (Ran-binding protein 1, RanBP1)	25.2841	24.983	25.0537	25.1069	25.5733	25.2266	25.0693	25.2897	-0.182765	0.176922	0.247742	0.36819
P43490	NAMPT_HUMAN	Nicotinamide phosphoribosyltransferase, NAmPRTase, Nampt, EC 2.4.2.12 (Pre-B-cell colony-enhancing factor 1, Pre-B cell-enhancing factor) (Visfatin)	26.4489	26.559	26.6369	26.5483	25.993	26.039	26.037	26.023	0.525276	0.000374014	0.00376227	0.282958
P43686	PRS6B_HUMAN	26S proteasome regulatory subunit 6B (26S proteasome AAA-ATPase subunit RPT3) (MB67-interacting protein) (MIP224) (Proteasome 26S subunit ATPase 4) (Tat-binding protein 7, TBP-7)	25.3273	25.2332	25.1768	25.2458	24.893	24.917	24.6109	24.807	0.438755	0.00757299	0.0277939	0.0914455
P43897	EFTS_HUMAN	Elongation factor Ts, mitochondrial, EF-Ts, EF-TsMt	25.8655	26.0075	25.8555	25.9095	25.8763	25.7941	25.6813	25.7839	0.125605	0.084358	0.144001	0.0021274
P45877	PPIC_HUMAN	Peptidyl-prolyl cis-trans isomerase C, PPIase C, EC 5.2.1.8 (Cyclophilin C) (Rotamase C)	23.5276	24.4181	24.3792	24.1083	23.467	23.7455	23.4981	23.5702	0.538128	0.0755282	0.133481	0.352456
P45880	VDAC2_HUMAN	Voltage-dependent anion-selective channel protein 2, VDAC-2, hVDAC2 (Outer mitochondrial membrane protein porin 2)	27.3111	26.7432	26.3492	26.8012	27.2196	27.4277	27.4318	27.3597	-0.558542	0.0621504	0.117545	0.234878
P45954	ACDSB_HUMAN	Short/branched chain specific acyl-CoA dehydrogenase, mitochondrial, SBCAD, EC 1.3.8.5 (2-methyl branched chain acyl-CoA dehydrogenase, 2-MEBCAD) (2-methylbutyryl-coenzyme A dehydrogenase, 2-methylbutyryl-CoA dehydrogenase)	24.9487	24.6044	25.0158	24.8563	24.607	24.4607	24.7726	24.6134	0.242852	0.0973335	0.160561	0.112639
P45973	CBX5_HUMAN	Chromobox protein homolog 5 (Antigen p25) (Heterochromatin protein 1 homolog alpha, HP1 alpha)	25.4455	25.6427	25.7545	25.6142	26.1785	26.1697	26.0087	26.119	-0.504711	0.00442814	0.0192641	0.0140484
P45974	UBP5_HUMAN	Ubiquitin carboxyl-terminal hydrolase 5, EC 3.4.19.12 (Deubiquitinating enzyme 5) (Isopeptidase T) (Ubiquitin thioesterase 5) (Ubiquitin-specific-processing protease 5)	25.8938	25.8502	25.9939	25.9127	25.729	25.7878	25.4771	25.6646	0.248015	0.0381409	0.086475	0.186581
P45983	MK08_HUMAN	Mitogen-activated protein kinase 8, MAP kinase 8, MAPK 8, EC 2.7.11.24 (JNK-46) (Stress-activated protein kinase 1c, SAPK1c) (Stress-activated protein kinase JNK1) (c-Jun N-terminal kinase 1)	23.3433	23.4772	23.4035	23.408	22.4842	23.1917	22.8144	22.8301	0.577941	0.0249555	0.0640988	0.0441892
P45984	MK09_HUMAN	Mitogen-activated protein kinase 9, MAP kinase 9, MAPK 9, EC 2.7.11.24 (JNK-55) (Stress-activated protein kinase 1a, SAPK1a) (Stress-activated protein kinase JNK2) (c-Jun N-terminal kinase 2)	20.576	22.7935	20.5661	21.3118	20.6914	20.6671	23.7622	21.7069	-0.395041	0.385374	0.424851	0.203762
P45985	MP2K4_HUMAN	Dual specificity mitogen-activated protein kinase kinase 4, MAP kinase kinase 4, MAPKK 4, EC 2.7.12.2 (JNK-activating kinase 1) (MAPK/ERK kinase 4, MEK 4) (SAPK/ERK kinase 1, SEK1) (Stress-activated protein kinase kinase 1, SAPK kinase 1, SAPKK-1, SAPKK1) (c-Jun N-terminal kinase kinase 1, JNKK)	24.2811	24.5778	24.2917	24.3835	24.2592	24.433	24.2871	24.3265	0.0570631	0.317356	0.369799	0.162333
P46013	KI67_HUMAN	Proliferation marker protein Ki-67 (Antigen identified by monoclonal antibody Ki-67, Antigen KI-67, Antigen Ki67)	21.7707	20.662	20.5661	20.9996	24.1347	24.6891	25.3788	24.7342	-3.73464	0.00105504	0.00740783	0.0215415
P46019	KPB2_HUMAN	Phosphorylase b kinase regulatory subunit alpha, liver isoform, Phosphorylase kinase alpha L subunit	22.9582	23.0273	20.5661	22.1838	22.8286	22.7158	20.4792	22.0079	0.175983	0.441042	0.462751	0.381369
P46020	KPB1_HUMAN	Phosphorylase b kinase regulatory subunit alpha, skeletal muscle isoform, Phosphorylase kinase alpha M subunit	20.576	21.597	20.5661	20.913	22.2949	20.6671	20.4792	21.147	-0.234028	0.372295	0.414447	0.478632
P46060	RAGP1_HUMAN	Ran GTPase-activating protein 1, RanGAP1	23.1439	23.1795	23.3176	23.2137	24.2914	23.7524	23.7899	23.9446	-0.730915	0.00790573	0.0286314	0.0638921
P46063	RECQ1_HUMAN	ATP-dependent DNA helicase Q1, EC 3.6.4.12 (DNA helicase, RecQ-like type 1, RecQ1) (DNA-dependent ATPase Q1) (RecQ protein-like 1)	26.1726	26.2665	26.186	26.2084	25.8743	25.7094	25.751	25.7782	0.430153	0.000855799	0.0063625	0.112088
P46087	NOP2_HUMAN	Probable 28S rRNA (cytosine(4447)-C(5))-methyltransferase, EC 2.1.1.- (Nucleolar protein 1) (Nucleolar protein 2 homolog) (Proliferating-cell nucleolar antigen p120) (Proliferation-associated nucleolar protein p120)	25.8362	25.7667	25.5915	25.7315	26.0077	26.0184	26.1069	26.0443	-0.312873	0.00843258	0.0298808	0.023782
P46100	ATRX_HUMAN	Transcriptional regulator ATRX, EC 3.6.4.12 (ATP-dependent helicase ATRX) (X-linked helicase II) (X-linked nuclear protein, XNP) (Znf-HX)	22.5041	22.3781	22.5643	22.4822	23.4661	23.384	23.415	23.4217	-0.939522	4.81054e-05	0.00100047	0.145594
P46108	CRK_HUMAN	Adapter molecule crk (Proto-oncogene c-Crk) (p38)	24.1411	23.1725	23.9157	23.7431	23.6773	23.2448	22.883	23.2684	0.474749	0.135449	0.204857	0.32044
P46109	CRKL_HUMAN	Crk-like protein	24.1384	23.815	24.1391	24.0308	23.518	23.8772	23.836	23.7437	0.287126	0.0703244	0.126877	0.182526
P46199	IF2M_HUMAN	Translation initiation factor IF-2, mitochondrial, IF-2(Mt), IF-2Mt, IF2(mt)	22.6792	22.5493	22.7316	22.6534	23.1263	23.843	23.4221	23.4638	-0.810424	0.00978784	0.0334565	0.0610444
P46379	BAG6_HUMAN	Large proline-rich protein BAG6 (BAG family molecular chaperone regulator 6) (BCL2-associated athanogene 6, BAG-6) (HLA-B-associated transcript 3) (Protein G3) (Protein Scythe)	25.3621	25.0531	25.2611	25.2254	24.5157	24.426	24.2604	24.4007	0.82475	0.0010937	0.00756078	0.0790572
P46459	NSF_HUMAN	Vesicle-fusing ATPase, EC 3.6.4.6 (N-ethylmaleimide-sensitive fusion protein, NEM-sensitive fusion protein) (Vesicular-fusion protein NSF)	25.0382	25.0891	25.0323	25.0532	23.9536	24.326	24.0713	24.117	0.936177	0.000548194	0.00468293	0.00789244
P46527	CDN1B_HUMAN	Cyclin-dependent kinase inhibitor 1B (Cyclin-dependent kinase inhibitor p27) (p27Kip1)	23.7333	24.7552	23.3325	23.9403	20.6914	20.6671	20.4792	20.6125	3.32777	0.000743111	0.00579274	0.00987071
P46734	MP2K3_HUMAN	Dual specificity mitogen-activated protein kinase kinase 3, MAP kinase kinase 3, MAPKK 3, EC 2.7.12.2 (MAPK/ERK kinase 3, MEK 3) (Stress-activated protein kinase kinase 2, SAPK kinase 2, SAPKK-2, SAPKK2)	24.9151	24.5462	24.2311	24.5641	24.0435	24.3597	24.1245	24.1759	0.388183	0.0756586	0.133616	0.236942
P46736	BRCC3_HUMAN	Lys-63-specific deubiquitinase BRCC36, EC 3.4.19.- (BRCA1-A complex subunit BRCC36) (BRCA1/BRCA2-containing complex subunit 3) (BRCA1/BRCA2-containing complex subunit 36) (BRISC complex subunit BRCC36)	23.8973	24.1805	24.4908	24.1896	23.9119	24.3975	23.7248	24.0114	0.178168	0.268185	0.327879	0.314271
P46776	RL27A_HUMAN	60S ribosomal protein L27a (Large ribosomal subunit protein uL15)	29.8247	29.865	29.9221	29.8706	30.0941	30.3619	30.2794	30.2451	-0.374525	0.00560726	0.0228793	0.118047
P46777	RL5_HUMAN	60S ribosomal protein L5 (Large ribosomal subunit protein uL18)	27.0254	27.2241	27.1395	27.1297	27.3913	27.3589	27.399	27.3831	-0.253409	0.00630238	0.0246822	0.414448
P46778	RL21_HUMAN	60S ribosomal protein L21 (Large ribosomal subunit protein eL21)	26.3288	26.2616	26.5017	26.364	26.1704	26.6159	26.6576	26.4813	-0.11725	0.265898	0.326104	0.290429
P46779	RL28_HUMAN	60S ribosomal protein L28 (Large ribosomal subunit protein eL28)	28.5798	28.4493	28.623	28.5507	28.5143	28.437	28.907	28.6194	-0.0687337	0.339794	0.38754	0.138067
P46781	RS9_HUMAN	40S ribosomal protein S9 (Small ribosomal subunit protein uS4)	27.7348	27.9009	27.8701	27.8353	27.8489	28.0415	28.1075	27.9993	-0.164078	0.0759626	0.133865	0.0306681
P46782	RS5_HUMAN	40S ribosomal protein S5 (Small ribosomal subunit protein uS7) [Cleaved into: 40S ribosomal protein S5, N-terminally processed ]	27.9831	28.0738	28.0839	28.0469	28.3816	28.3795	28.4917	28.4176	-0.370679	0.000819031	0.00619173	0.00606838
P46783	RS10_HUMAN	40S ribosomal protein S10 (Small ribosomal subunit protein eS10)	26.2804	26.6338	26.4105	26.4416	26.6119	26.7515	26.6273	26.6636	-0.222005	0.0595619	0.11483	0.270801
P46821	MAP1B_HUMAN	Microtubule-associated protein 1B, MAP-1B [Cleaved into: MAP1B heavy chain; MAP1 light chain LC1 ]	25.3724	25.37	25.1624	25.3016	25.555	25.6941	25.4934	25.5808	-0.279234	0.0189729	0.053256	0.0131159
P46926	GNPI1_HUMAN	Glucosamine-6-phosphate isomerase 1, EC 3.5.99.6 (Glucosamine-6-phosphate deaminase 1, GNPDA 1, GlcN6P deaminase 1) (Oscillin)	25.1766	25.7147	25.2534	25.3815	24.8512	24.8231	24.7414	24.8052	0.576311	0.0140818	0.0428187	0.128914
P46934	NEDD4_HUMAN	E3 ubiquitin-protein ligase NEDD4, EC 2.3.2.26 (Cell proliferation-inducing gene 53 protein) (HECT-type E3 ubiquitin transferase NEDD4) (Neural precursor cell expressed developmentally down-regulated protein 4, NEDD-4)	23.0026	23.4512	23.5796	23.3445	23.9424	23.9485	23.6014	23.8308	-0.486311	0.0403449	0.0897383	0.39723
P46939	UTRN_HUMAN	Utrophin (Dystrophin-related protein 1, DRP-1)	23.7037	23.8838	23.6339	23.7405	22.9596	22.8344	22.8637	22.8859	0.854566	0.000256828	0.00293034	0.00865277
P46940	IQGA1_HUMAN	Ras GTPase-activating-like protein IQGAP1 (p195)	25.7186	25.7026	25.5923	25.6712	25.691	25.7211	25.6645	25.6922	-0.0210451	0.32491	0.375318	0.388774
P46976	GLYG_HUMAN	Glycogenin-1, GN-1, GN1, EC 2.4.1.186	23.362	23.0751	23.4146	23.2839	23.7272	20.6671	23.6827	22.6923	0.591592	0.296193	0.3512	0.286883
P46977	STT3A_HUMAN	Dolichyl-diphosphooligosaccharide--protein glycosyltransferase subunit STT3A, Oligosaccharyl transferase subunit STT3A, STT3-A, EC 2.4.99.18 (B5) (Integral membrane protein 1) (Transmembrane protein TMC)	25.566	25.3333	24.8208	25.24	24.2803	24.45	25.3691	24.6998	0.540253	0.125827	0.193631	0.45274
P47712	PA24A_HUMAN	Cytosolic phospholipase A2, cPLA2 (Phospholipase A2 group IVA) [Includes: Phospholipase A2, EC 3.1.1.4 (Phosphatidylcholine 2-acylhydrolase); Lysophospholipase, EC 3.1.1.5 ]	22.7899	23.1062	22.8367	22.911	23.8186	23.8297	23.856	23.8348	-0.923809	0.000369649	0.00374127	0.00464231
P47755	CAZA2_HUMAN	F-actin-capping protein subunit alpha-2 (CapZ alpha-2)	25.7691	25.7922	25.8653	25.8089	26.3823	26.2684	26.168	26.2729	-0.464006	0.00123042	0.00822896	0.0755143
P47756	CAPZB_HUMAN	F-actin-capping protein subunit beta (CapZ beta)	25.6718	25.642	25.7269	25.6802	25.8363	26.0732	25.7528	25.8875	-0.207256	0.052388	0.107266	0.00768155
P47813	IF1AX_HUMAN	Eukaryotic translation initiation factor 1A, X-chromosomal, eIF-1A X isoform (Eukaryotic translation initiation factor 4C, eIF-4C)	26.8108	26.9472	26.9741	26.9107	27.1201	27.2884	27.2698	27.2261	-0.315336	0.0063563	0.024767	0.128136
P47895	AL1A3_HUMAN	Aldehyde dehydrogenase family 1 member A3, EC 1.2.1.36 (Aldehyde dehydrogenase 6) (Retinaldehyde dehydrogenase 3, RALDH-3, RalDH3)	23.2763	23.0882	23.1778	23.1808	24.0062	24.2127	23.9738	24.0642	-0.883445	0.000335065	0.00353647	0.00137561
P47897	SYQ_HUMAN	Glutamine--tRNA ligase, EC 6.1.1.18 (Glutaminyl-tRNA synthetase, GlnRS)	25.2313	25.6248	25.3616	25.4059	25.0632	25.1121	25.1094	25.0949	0.311045	0.0281202	0.069669	0.233285
P47914	RL29_HUMAN	60S ribosomal protein L29 (Cell surface heparin-binding protein HIP) (Large ribosomal subunit protein eL29)	30.1121	30.229	30.3114	30.2175	30.5454	29.8557	29.5172	29.9728	0.244733	0.235676	0.298471	0.181202
P47985	UCRI_HUMAN	Cytochrome b-c1 complex subunit Rieske, mitochondrial, EC 7.1.1.8 (Complex III subunit 5) (Cytochrome b-c1 complex subunit 5) (Rieske iron-sulfur protein, RISP) (Rieske protein UQCRFS1) (Ubiquinol-cytochrome c reductase iron-sulfur subunit) [Cleaved into: Cytochrome b-c1 complex subunit 9, Su9, Subunit 9 (8 kDa subunit 9) (Complex III subunit IX) (Cytochrome b-c1 complex subunit 11) (UQCRFS1 mito…	25.981	26.2478	25.1626	25.7971	25.7589	25.7465	26.091	25.8655	-0.0683513	0.426394	0.455899	0.255004
P48047	ATPO_HUMAN	ATP synthase subunit O, mitochondrial (ATP synthase peripheral stalk subunit OSCP) (Oligomycin sensitivity conferral protein, OSCP)	26.572	26.9121	26.856	26.7801	26.9846	27.1992	27.082	27.0886	-0.308559	0.0325017	0.0778808	0.0889792
P48059	LIMS1_HUMAN	LIM and senescent cell antigen-like-containing domain protein 1 (Particularly interesting new Cys-His protein 1, PINCH-1) (Renal carcinoma antigen NY-REN-48)	25.0257	24.8163	24.891	24.911	25.4141	25.0824	24.8038	25.1001	-0.189108	0.184234	0.255439	0.050712
P48060	GLIP1_HUMAN	Glioma pathogenesis-related protein 1, GliPR 1 (Protein RTVP-1)	22.66	22.7	22.8711	22.7437	24.4169	24.345	24.1715	24.3111	-1.56745	4.36705e-05	0.000956675	0.0218784
P48147	PPCE_HUMAN	Prolyl endopeptidase, PE, EC 3.4.21.26 (Post-proline cleaving enzyme)	24.7561	24.7075	24.6999	24.7211	24.9852	24.8914	24.8733	24.9166	-0.195498	0.00367796	0.0170222	0.104916
P48163	MAOX_HUMAN	NADP-dependent malic enzyme, NADP-ME, EC 1.1.1.40 (Malic enzyme 1)	25.7294	25.7571	25.8774	25.788	25.7681	25.9132	26.0676	25.9163	-0.128346	0.129561	0.197894	0.0978781
P48200	IREB2_HUMAN	Iron-responsive element-binding protein 2, IRE-BP 2 (Iron regulatory protein 2, IRP2)	23.4017	23.3374	23.1992	23.3128	22.8416	20.6671	22.3483	21.9523	1.36047	0.0543223	0.10933	0.107088
P48426	PI42A_HUMAN	Phosphatidylinositol 5-phosphate 4-kinase type-2 alpha, EC 2.7.1.149 (1-phosphatidylinositol 5-phosphate 4-kinase 2-alpha) (Diphosphoinositide kinase 2-alpha) (PIP5KIII) (Phosphatidylinositol 5-Phosphate 4-Kinase, PI5P4Kalpha) (Phosphatidylinositol 5-phosphate 4-kinase type II alpha, PI(5)P 4-kinase type II alpha, PIP4KII-alpha) (PtdIns(4)P-5-kinase B isoform) (PtdIns(4)P-5-kinase C isoform) (Ptd…	24.8597	24.5183	24.1782	24.5187	24.8573	24.1658	24.2508	24.4246	0.0941067	0.382241	0.42272	0.326641
P48444	COPD_HUMAN	Coatomer subunit delta (Archain) (Delta-coat protein, Delta-COP)	25.3697	25.4843	25.5995	25.4845	25.1032	25.1698	24.9399	25.071	0.413538	0.00610615	0.0242214	0.279515
P48449	LSS_HUMAN	Lanosterol synthase, EC 5.4.99.7 (2,3-epoxysqualene--lanosterol cyclase) (Oxidosqualene--lanosterol cyclase, OSC, hOSC)	22.5345	22.2431	21.4896	22.0891	22.8348	23.0089	23.3125	23.0521	-0.963007	0.0238487	0.0620974	0.182917
P48506	GSH1_HUMAN	Glutamate--cysteine ligase catalytic subunit, EC 6.3.2.2 (GCS heavy chain) (Gamma-ECS) (Gamma-glutamylcysteine synthetase)	24.2336	24.4878	24.2273	24.3163	24.4197	24.5344	24.6055	24.5199	-0.203615	0.0575908	0.1122	0.341537
P48507	GSH0_HUMAN	Glutamate--cysteine ligase regulatory subunit (GCS light chain) (Gamma-ECS regulatory subunit) (Gamma-glutamylcysteine synthetase regulatory subunit) (Glutamate--cysteine ligase modifier subunit)	26.0452	26.3687	26.1175	26.1771	26.9879	27.2492	26.99	27.0757	-0.898545	0.00117986	0.00795529	0.0536764
P48509	CD151_HUMAN	CD151 antigen (GP27) (Membrane glycoprotein SFA-1) (Platelet-endothelial tetraspan antigen 3, PETA-3) (Tetraspanin-24, Tspan-24) (CD antigen CD151)	23.7652	24.1781	24.2571	24.0668	24.0025	23.2986	23.925	23.742	0.324755	0.147734	0.218279	0.468629
P48556	PSMD8_HUMAN	26S proteasome non-ATPase regulatory subunit 8 (26S proteasome regulatory subunit RPN12) (26S proteasome regulatory subunit S14) (p31)	25.2114	25.0287	25.0184	25.0862	24.9862	25.1673	25.1154	25.0896	-0.00347703	0.484227	0.489648	0.117895
P48634	PRC2A_HUMAN	Protein PRRC2A (HLA-B-associated transcript 2) (Large proline-rich protein BAT2) (Proline-rich and coiled-coil-containing protein 2A) (Protein G2)	23.3544	23.0674	23.3454	23.2557	23.519	24.1693	23.8788	23.8557	-0.599954	0.0231483	0.061113	0.111606
P48637	GSHB_HUMAN	Glutathione synthetase, GSH synthetase, GSH-S, EC 6.3.2.3 (Glutathione synthase)	24.9879	24.9273	24.9568	24.9574	25.3449	25.0338	25.1289	25.1692	-0.211866	0.0432903	0.0945761	0.0810452
P48643	TCPE_HUMAN	T-complex protein 1 subunit epsilon, TCP-1-epsilon (CCT-epsilon)	26.788	26.7264	26.8546	26.7897	26.93	26.9841	27.0272	26.9804	-0.190782	0.00740225	0.0273105	0.0815099
P48651	PTSS1_HUMAN	Phosphatidylserine synthase 1, PSS-1, PtdSer synthase 1, EC 2.7.8.29 (Serine-exchange enzyme I)	23.7445	23.6036	22.8727	23.4069	22.6944	22.0877	23.2091	22.6638	0.743175	0.0764936	0.134272	0.122742
P48681	NEST_HUMAN	Nestin	23.5144	22.9487	23.6731	23.3787	23.8287	23.2397	23.4879	23.5188	-0.140025	0.320693	0.372278	0.20423
P48729	KC1A_HUMAN	Casein kinase I isoform alpha, CKI-alpha, EC 2.7.11.1 (CK1)	23.8166	23.5385	23.0915	23.4822	24.4551	24.1567	24.3862	24.3327	-0.850481	0.0103864	0.0347318	0.224753
P48730	KC1D_HUMAN	Casein kinase I isoform delta, CKI-delta, CKId, EC 2.7.11.1 (Tau-protein kinase CSNK1D, EC 2.7.11.26)	21.7614	20.662	20.5661	20.9965	22.8585	22.9965	23.0175	22.9575	-1.961	0.00356192	0.016603	0.0943761
P48735	IDHP_HUMAN	Isocitrate dehydrogenase [NADP], mitochondrial, IDH, EC 1.1.1.42 (ICD-M) (IDP) (NADP(+)-specific ICDH) (Oxalosuccinate decarboxylase)	25.2692	25.3005	25.3296	25.2998	24.7606	24.9898	24.9513	24.9006	0.399219	0.00271724	0.0138075	0.0274525
P48739	PIPNB_HUMAN	Phosphatidylinositol transfer protein beta isoform, PI-TP-beta, PtdIns transfer protein beta, PtdInsTP beta	24.8136	24.7971	24.8443	24.8184	24.8941	24.955	25.091	24.98	-0.161652	0.0269592	0.0675899	0.0934829
P49005	DPOD2_HUMAN	DNA polymerase delta subunit 2 (DNA polymerase delta subunit p50)	22.9272	23.353	22.8263	23.0355	24.1858	23.9761	23.9605	24.0408	-1.00526	0.0023713	0.0126222	0.189261
P49023	PAXI_HUMAN	Paxillin	21.8789	20.662	22.6779	21.7396	23.4665	23.2487	23.6135	23.4429	-1.7033	0.0229687	0.0607363	0.204657
P49069	CAMLG_HUMAN	Guided entry of tail-anchored proteins factor CAMLG (Calcium signal-modulating cyclophilin ligand)	24.0449	20.662	20.5661	21.7577	20.6914	20.6671	20.4792	20.6125	1.14511	0.1871	0.256991	0.495961
P49137	MAPK2_HUMAN	MAP kinase-activated protein kinase 2, MAPK-activated protein kinase 2, MAPKAP kinase 2, MAPKAP-K2, MAPKAPK-2, MK-2, MK2, EC 2.7.11.1	22.4128	22.4658	22.1423	22.3403	22.0743	22.8313	22.1111	22.3389	0.00139411	0.498035	0.499078	0.216471
P49189	AL9A1_HUMAN	4-trimethylaminobutyraldehyde dehydrogenase, TMABA-DH, TMABALDH, EC 1.2.1.47 (Aldehyde dehydrogenase E3 isozyme) (Aldehyde dehydrogenase family 9 member A1, EC 1.2.1.3) (Gamma-aminobutyraldehyde dehydrogenase, EC 1.2.1.19) (R-aminobutyraldehyde dehydrogenase) [Cleaved into: 4-trimethylaminobutyraldehyde dehydrogenase, N-terminally processed ]	24.1834	24.2421	24.2051	24.2102	24.4975	24.5768	24.6472	24.5738	-0.363641	0.000723433	0.00568709	0.27087
P49207	RL34_HUMAN	60S ribosomal protein L34 (Large ribosomal subunit protein eL34)	28.9486	29.0311	29.0237	29.0011	29.4056	29.5053	29.2303	29.3804	-0.379254	0.00548175	0.0224976	0.14487
P49247	RPIA_HUMAN	Ribose-5-phosphate isomerase, EC 5.3.1.6 (Phosphoriboisomerase)	24.6638	24.7276	24.5757	24.6557	25.4579	25.0352	25.2728	25.2553	-0.599597	0.00497372	0.0209886	0.0378619
P49257	LMAN1_HUMAN	Protein ERGIC-53 (ER-Golgi intermediate compartment 53 kDa protein) (Gp58) (Intracellular mannose-specific lectin MR60) (Lectin mannose-binding 1)	26.377	26.194	26.3472	26.306	25.9044	25.877	25.9981	25.9265	0.379553	0.0024613	0.0129474	0.412914
P49321	NASP_HUMAN	Nuclear autoantigenic sperm protein, NASP	23.6351	22.6639	23.496	23.265	25.5707	24.6648	23.3079	24.5145	-1.24947	0.0797529	0.138368	0.111099
P49327	FAS_HUMAN	Fatty acid synthase, EC 2.3.1.85 (Type I fatty acid synthase) [Includes: [Acyl-carrier-protein] S-acetyltransferase, EC 2.3.1.38; [Acyl-carrier-protein] S-malonyltransferase, EC 2.3.1.39; 3-oxoacyl-[acyl-carrier-protein] synthase, EC 2.3.1.41; 3-oxoacyl-[acyl-carrier-protein] reductase, EC 1.1.1.100; 3-hydroxyacyl-[acyl-carrier-protein] dehydratase, EC 4.2.1.59; Enoyl-[acyl-carrier-protein] reduc…	26.2275	26.2436	26.2048	26.2253	26.5209	26.4655	26.4907	26.4924	-0.267102	8.35718e-05	0.00144732	0.00848858
P49356	FNTB_HUMAN	Protein farnesyltransferase subunit beta, FTase-beta, EC 2.5.1.58 (CAAX farnesyltransferase subunit beta) (Ras proteins prenyltransferase subunit beta)	22.8841	22.6631	23.2503	22.9325	23.0044	23.1003	22.8362	22.9803	-0.047814	0.405805	0.441256	0.452672
P49368	TCPG_HUMAN	T-complex protein 1 subunit gamma, TCP-1-gamma (CCT-gamma) (hTRiC5)	26.0413	26.1417	26.131	26.1046	25.9241	26.1362	26.0278	26.0293	0.0753007	0.168241	0.239394	0.292479
P49406	RM19_HUMAN	39S ribosomal protein L19, mitochondrial, L19mt, MRP-L19 (39S ribosomal protein L15, mitochondrial, L15mt, MRP-L15) (Mitochondrial large ribosomal subunit protein bL19m)	24.5034	24.4404	24.3918	24.4452	24.7556	24.6848	24.6543	24.6982	-0.253041	0.00228402	0.0123543	0.0318633
P49407	ARRB1_HUMAN	Beta-arrestin-1 (Arrestin beta-1) (Non-visual arrestin-2)	20.576	20.662	22.2869	21.175	23.124	20.6671	23.0128	22.268	-1.093	0.162606	0.234304	0.0624759
P49411	EFTU_HUMAN	Elongation factor Tu, mitochondrial, EF-Tu (P43)	26.4018	26.6283	26.7756	26.6019	26.0861	26.2102	26.1286	26.1416	0.460265	0.00796899	0.0286908	0.07853
P49419	AL7A1_HUMAN	Alpha-aminoadipic semialdehyde dehydrogenase, Alpha-AASA dehydrogenase, EC 1.2.1.31 (Aldehyde dehydrogenase family 7 member A1, EC 1.2.1.3) (Antiquitin-1) (Betaine aldehyde dehydrogenase, EC 1.2.1.8) (Delta1-piperideine-6-carboxylate dehydrogenase, P6c dehydrogenase)	25.9246	26.2053	25.981	26.037	26.1179	26.1824	26.323	26.2077	-0.170794	0.0894997	0.150664	0.12217
P49441	INPP_HUMAN	Inositol polyphosphate 1-phosphatase, IPP, IPPase, EC 3.1.3.57	22.2358	22.2088	22.3459	22.2635	21.8283	21.8465	21.8651	21.8466	0.416902	0.000324019	0.0034644	0.360004
P49454	CENPF_HUMAN	Centromere protein F, CENP-F (AH antigen) (Kinetochore protein CENPF) (Mitosin)	20.576	20.662	20.5661	20.6013	23.097	23.1347	23.4448	23.2255	-2.62415	1.06798e-05	0.000397379	0.189261
P49458	SRP09_HUMAN	Signal recognition particle 9 kDa protein, SRP9	28.6567	28.502	28.6363	28.5983	28.5746	28.6323	28.6964	28.6344	-0.036095	0.289791	0.345771	0.137943
P49585	PCY1A_HUMAN	Choline-phosphate cytidylyltransferase A, EC 2.7.7.15 (CCT-alpha) (CTP:phosphocholine cytidylyltransferase A, CCT A, CT A) (Phosphorylcholine transferase A)	25.4411	25.46	25.2778	25.393	24.8085	24.7719	24.2326	24.6043	0.788667	0.00776913	0.0282404	0.00789244
P49588	SYAC_HUMAN	Alanine--tRNA ligase, cytoplasmic, EC 6.1.1.7 (Alanyl-tRNA synthetase, AlaRS) (Renal carcinoma antigen NY-REN-42)	26.2609	26.3642	26.5175	26.3809	25.8376	25.9164	26.0193	25.9244	0.456432	0.00373793	0.0171272	0.0412066
P49589	SYCC_HUMAN	Cysteine--tRNA ligase, cytoplasmic, EC 6.1.1.16 (Cysteinyl-tRNA synthetase, CysRS)	24.9798	25.241	25.2137	25.1448	24.7206	24.8841	24.6193	24.7413	0.403504	0.0117589	0.0377834	0.307196
P49590	SYHM_HUMAN	Histidine--tRNA ligase, mitochondrial, EC 6.1.1.21 (Histidine--tRNA ligase-like) (Histidyl-tRNA synthetase, HisRS)	24.1886	24.1956	24.1047	24.163	23.1701	23.3675	23.3201	23.2859	0.87706	9.42115e-05	0.00154275	0.0130487
P49591	SYSC_HUMAN	Serine--tRNA ligase, cytoplasmic, EC 6.1.1.11 (Seryl-tRNA synthetase, SerRS) (Seryl-tRNA(Ser/Sec) synthetase)	25.488	25.4808	25.629	25.5326	24.8584	25.0314	24.9264	24.9388	0.593877	0.000520441	0.00455988	0.0114562
P49593	PPM1F_HUMAN	Protein phosphatase 1F, EC 3.1.3.16 (Ca(2+)/calmodulin-dependent protein kinase phosphatase, CaM-kinase phosphatase, CaMKPase) (Partner of PIX 2) (Protein fem-2 homolog, hFem-2)	23.6874	23.7537	23.8686	23.7699	24.0035	23.468	23.5593	23.6769	0.0929511	0.310432	0.363968	0.238287
P49642	PRI1_HUMAN	DNA primase small subunit, EC 2.7.7.102 (DNA primase 49 kDa subunit, p49)	22.695	23.2174	23.3109	23.0744	24.3919	24.059	24.4405	24.2971	-1.2227	0.00282878	0.014141	0.133011
P49643	PRI2_HUMAN	DNA primase large subunit (DNA primase 58 kDa subunit, p58)	23.2362	23.1625	22.7954	23.0647	24.0881	24.5002	24.3557	24.3147	-1.24994	0.00117894	0.00795529	0.10549
P49662	CASP4_HUMAN	Caspase-4, CASP-4, EC 3.4.22.57 (ICE and Ced-3 homolog 2, ICH-2) (ICE(rel)-II) (Mih1) (Protease TX) [Cleaved into: Caspase-4 subunit p10; Caspase-4 subunit p20 ]	23.6453	20.662	23.0809	22.4627	23.6212	23.5618	23.0766	23.4199	-0.957129	0.181033	0.251994	0.32044
P49674	KC1E_HUMAN	Casein kinase I isoform epsilon, CKI-epsilon, CKIe, EC 2.7.11.1	20.576	20.662	20.5661	20.6013	20.6914	20.6671	20.4792	20.6125	-0.0111879	0.443313	0.462751	0.480238
P49711	CTCF_HUMAN	Transcriptional repressor CTCF (11-zinc finger protein) (CCCTC-binding factor) (CTCFL paralog)	20.576	22.3877	22.2981	21.7539	23.2463	22.625	22.4359	22.7691	-1.01516	0.093486	0.155589	0.349867
P49720	PSB3_HUMAN	Proteasome subunit beta type-3 (Proteasome chain 13) (Proteasome component C10-II) (Proteasome theta chain)	25.4067	25.3098	25.3948	25.3704	25.5146	25.5443	25.4499	25.5029	-0.132486	0.0163545	0.0476991	0.150521
P49721	PSB2_HUMAN	Proteasome subunit beta type-2 (Macropain subunit C7-I) (Multicatalytic endopeptidase complex subunit C7-I) (Proteasome component C7-I)	26.129	26.1486	26.0113	26.0963	25.8096	25.6235	25.924	25.7857	0.31056	0.0166877	0.0484985	0.133375
P49736	MCM2_HUMAN	DNA replication licensing factor MCM2 (Minichromosome maintenance protein 2 homolog) (Nuclear protein BM28)	23.9615	24.012	23.7787	23.9174	25.0952	25.2843	25.1113	25.1636	-1.24623	9.0377e-05	0.00149989	0.00789244
P49748	ACADV_HUMAN	Very long-chain specific acyl-CoA dehydrogenase, mitochondrial, VLCAD, EC 1.3.8.9	26.0261	26.1809	26.2022	26.1364	25.371	25.5368	25.3617	25.4232	0.713212	0.000426867	0.00403071	0.0288673
P49750	YLPM1_HUMAN	YLP motif-containing protein 1 (Nuclear protein ZAP3) (ZAP113)	24.2678	24.375	24.5599	24.4009	24.3317	24.1612	24.256	24.2497	0.151243	0.0998169	0.163105	0.115634
P49754	VPS41_HUMAN	Vacuolar protein sorting-associated protein 41 homolog (S53)	21.7401	21.309	21.7974	21.6155	20.6914	20.6671	20.4792	20.6125	1.00295	0.00198091	0.0112355	0.0285588
P49755	TMEDA_HUMAN	Transmembrane emp24 domain-containing protein 10, Protein TMED10 (21 kDa transmembrane-trafficking protein) (S31I125) (S31III125) (Tmp-21-I) (Transmembrane protein Tmp21) (p23) (p24 family protein delta-1, p24delta1) (p24delta)	26.1004	25.9846	26.1856	26.0902	25.3143	25.5884	25.5516	25.4847	0.605425	0.00215191	0.0118673	0.189261
P49756	RBM25_HUMAN	RNA-binding protein 25 (Arg/Glu/Asp-rich protein of 120 kDa, RED120) (Protein S164) (RNA-binding motif protein 25) (RNA-binding region-containing protein 7)	25.0614	25.1571	25.0999	25.1061	24.8166	25.0063	25.364	25.0623	0.0438426	0.400538	0.437653	0.152277
P49757	NUMB_HUMAN	Protein numb homolog, h-Numb (Protein S171)	23.9012	23.8623	20.5661	22.7765	24.3073	20.6671	20.4792	21.8178	0.958694	0.297855	0.352492	0.25606
P49761	CLK3_HUMAN	Dual specificity protein kinase CLK3, EC 2.7.12.1 (CDC-like kinase 3)	20.576	20.662	20.5661	20.6013	24.3369	24.0042	20.4792	22.9401	-2.33874	0.0655451	0.121456	0.189261
P49770	EI2BB_HUMAN	Translation initiation factor eIF-2B subunit beta (S20I15) (S20III15) (eIF-2B GDP-GTP exchange factor subunit beta)	24.0215	24.3885	24.2012	24.2037	23.989	23.2938	23.8538	23.7122	0.49153	0.0537659	0.108969	0.0521918
P49773	HINT1_HUMAN	Adenosine 5'-monophosphoramidase HINT1, EC 3.9.1.- (Desumoylating isopeptidase HINT1, EC 3.4.22.-) (Histidine triad nucleotide-binding protein 1) (Protein kinase C inhibitor 1) (Protein kinase C-interacting protein 1, PKCI-1)	25.201	24.3026	24.4521	24.6519	25.5282	25.2472	24.8937	25.223	-0.571181	0.0807564	0.139568	0.419016
P49790	NU153_HUMAN	Nuclear pore complex protein Nup153 (153 kDa nucleoporin) (Nucleoporin Nup153)	24.5679	24.612	24.4225	24.5341	24.8448	24.7039	24.6531	24.7339	-0.199757	0.0346756	0.0812925	0.488933
P49792	RBP2_HUMAN	E3 SUMO-protein ligase RanBP2, EC 2.3.2.- (358 kDa nucleoporin) (Nuclear pore complex protein Nup358) (Nucleoporin Nup358) (Ran-binding protein 2, RanBP2) (p270)	24.8657	24.8195	24.7469	24.8107	24.9787	24.8114	24.6932	24.8278	-0.0170617	0.429249	0.458035	0.466645
P49821	NDUV1_HUMAN	NADH dehydrogenase [ubiquinone] flavoprotein 1, mitochondrial, EC 7.1.1.2 (Complex I-51kD, CI-51kD) (NADH dehydrogenase flavoprotein 1) (NADH-ubiquinone oxidoreductase 51 kDa subunit)	25.1957	25.0624	25.1568	25.1383	25.2495	25.3908	25.2808	25.307	-0.168717	0.0222313	0.0594804	0.0175623
P49840	GSK3A_HUMAN	Glycogen synthase kinase-3 alpha, GSK-3 alpha, EC 2.7.11.26 (Serine/threonine-protein kinase GSK3A, EC 2.7.11.1)	23.772	23.733	23.7915	23.7655	24.1632	23.4695	23.3058	23.6462	0.119339	0.33698	0.385377	0.363802
P49841	GSK3B_HUMAN	Glycogen synthase kinase-3 beta, GSK-3 beta, EC 2.7.11.26 (Serine/threonine-protein kinase GSK3B, EC 2.7.11.1)	23.1791	23.5845	23.6839	23.4825	23.5039	23.9623	23.3733	23.6132	-0.130675	0.304688	0.358769	0.112228
P49848	TAF6_HUMAN	Transcription initiation factor TFIID subunit 6 (RNA polymerase II TBP-associated factor subunit E) (Transcription initiation factor TFIID 70 kDa subunit, TAF(II)70, TAFII-70, TAFII70) (Transcription initiation factor TFIID 80 kDa subunit, TAF(II)80, TAFII-80, TAFII80)	22.0743	21.7298	22.4079	22.0707	22.2869	20.6671	22.2508	21.7349	0.335788	0.293341	0.348824	0.185432
P49902	5NTC_HUMAN	Cytosolic purine 5'-nucleotidase, EC 3.1.3.5, EC 3.1.3.99 (Cytosolic 5'-nucleotidase II, cN-II) (Cytosolic IMP/GMP-specific 5'-nucleotidase) (Cytosolic nucleoside phosphotransferase 5'N, EC 2.7.1.77) (High Km 5'-nucleotidase)	24.2847	24.7989	24.1266	24.4034	24.387	24.3312	24.2389	24.319	0.0843766	0.352549	0.398467	0.315564
P49903	SPS1_HUMAN	Selenide, water dikinase 1, EC 2.7.9.3 (Selenium donor protein 1) (Selenophosphate synthase 1)	22.9448	20.662	20.5661	21.391	22.607	22.2192	20.4792	21.7684	-0.377468	0.36456	0.408343	0.198241
P49914	MTHFS_HUMAN	5-formyltetrahydrofolate cyclo-ligase, EC 6.3.3.2 (5,10-methenyl-tetrahydrofolate synthetase, MTHFS, Methenyl-THF synthetase)	23.9505	23.3924	23.3921	23.5784	24.2278	24.3142	24.4291	24.3237	-0.745346	0.00937037	0.0324116	0.162459
P49915	GUAA_HUMAN	GMP synthase [glutamine-hydrolyzing], EC 6.3.5.2 (GMP synthetase) (Glutamine amidotransferase)	24.5684	24.5863	24.7731	24.6426	25.1049	25.2536	24.9948	25.1178	-0.475156	0.00440737	0.0191908	0.144405
P49916	DNLI3_HUMAN	DNA ligase 3, EC 6.5.1.1 (DNA ligase III) (Polydeoxyribonucleotide synthase [ATP] 3)	22.1487	22.1828	21.57	21.9672	22.917	22.8658	22.7999	22.8609	-0.893713	0.00570863	0.0230833	0.187103
P49959	MRE11_HUMAN	Double-strand break repair protein MRE11, EC 3.1.-.- (Double-strand break repair protein MRE11A) (Meiotic recombination 11 homolog 1, MRE11 homolog 1) (Meiotic recombination 11 homolog A, MRE11 homolog A)	23.4372	23.5074	23.7343	23.5596	23.5267	23.5985	23.4845	23.5366	0.0230606	0.410643	0.444261	0.271673
P50135	HNMT_HUMAN	Histamine N-methyltransferase, HMT, EC 2.1.1.8	20.576	20.662	20.5661	20.6013	20.6914	20.6671	23.3772	21.5786	-0.977207	0.169285	0.240355	0.14414
P50148	GNAQ_HUMAN	Guanine nucleotide-binding protein G(q) subunit alpha (Guanine nucleotide-binding protein alpha-q)	23.8628	23.7499	20.5661	22.7263	20.6914	24.3225	23.817	22.9436	-0.217352	0.44821	0.466466	0.274034
P50213	IDH3A_HUMAN	Isocitrate dehydrogenase [NAD] subunit alpha, mitochondrial, EC 1.1.1.41 (Isocitric dehydrogenase subunit alpha) (NAD(+)-specific ICDH subunit alpha)	24.7637	24.7227	24.6663	24.7176	24.9258	24.8592	25.0607	24.9486	-0.230971	0.0122571	0.0388684	0.273254
P50281	MMP14_HUMAN	Matrix metalloproteinase-14, MMP-14, EC 3.4.24.80 (MMP-X1) (Membrane-type matrix metalloproteinase 1, MT-MMP 1, MTMMP1) (Membrane-type-1 matrix metalloproteinase, MT1-MMP, MT1MMP)	22.8006	22.4247	22.3436	22.523	23.5742	24.0968	23.3797	23.6836	-1.16061	0.00529201	0.0219012	0.0211579
P50336	PPOX_HUMAN	Protoporphyrinogen oxidase, PPO, EC 1.3.3.4	23.1361	20.662	20.5661	21.4547	20.6914	22.3794	20.4792	21.1833	0.271433	0.402938	0.439647	0.474661
P50395	GDIB_HUMAN	Rab GDP dissociation inhibitor beta, Rab GDI beta (Guanosine diphosphate dissociation inhibitor 2, GDI-2)	25.4886	25.6063	25.6055	25.5668	24.9856	25.0895	24.8962	24.9904	0.576375	0.000536178	0.00463768	0.0352216
P50402	EMD_HUMAN	Emerin	25.2097	24.79	24.5394	24.8463	22.7482	22.0497	23.5941	22.7973	2.04902	0.00682862	0.025884	0.189261
P50416	CPT1A_HUMAN	Carnitine O-palmitoyltransferase 1, liver isoform, CPT1-L, EC 2.3.1.21 (Carnitine O-palmitoyltransferase I, liver isoform, CPT I, CPTI-L) (Carnitine palmitoyltransferase 1A)	23.4644	22.9867	22.602	23.0177	23.6157	24.0231	24.3058	23.9815	-0.963831	0.019722	0.0546738	0.0215415
P50452	SPB8_HUMAN	Serpin B8 (Cytoplasmic antiproteinase 2, CAP-2, CAP2) (Peptidase inhibitor 8, PI-8)	23.2286	23.054	22.6305	22.971	20.6914	20.6671	20.4792	20.6125	2.3585	0.000120586	0.00177424	0.291142
P50453	SPB9_HUMAN	Serpin B9 (Cytoplasmic antiproteinase 3, CAP-3, CAP3) (Peptidase inhibitor 9, PI-9)	25.3069	25.0378	25.3884	25.2444	25.3032	25.3559	25.4028	25.354	-0.109613	0.187209	0.257035	0.282022
P50454	SERPH_HUMAN	Serpin H1 (47 kDa heat shock protein) (Arsenic-transactivated protein 3, AsTP3) (Cell proliferation-inducing gene 14 protein) (Collagen-binding protein, Colligin) (Rheumatoid arthritis-related antigen RA-A47)	26.3636	26.4101	26.5384	26.4374	25.4733	25.7584	25.6166	25.6161	0.821282	0.000543753	0.00467741	0.0021678
P50479	PDLI4_HUMAN	PDZ and LIM domain protein 4 (LIM protein RIL) (Reversion-induced LIM protein)	24.1961	23.5633	24.3831	24.0475	24.8425	24.9601	24.3812	24.7279	-0.680427	0.0445887	0.0962634	0.118374
P50502	F10A1_HUMAN	Hsc70-interacting protein, Hip (Aging-associated protein 2) (Progesterone receptor-associated p48 protein) (Protein FAM10A1) (Putative tumor suppressor ST13) (Renal carcinoma antigen NY-REN-33) (Suppression of tumorigenicity 13 protein)	27.7032	27.5192	27.5154	27.5793	27.2283	27.4168	27.0553	27.2335	0.34578	0.023244	0.0612039	0.160117
P50552	VASP_HUMAN	Vasodilator-stimulated phosphoprotein, VASP	25.2115	25.1779	25.3753	25.2549	25.3131	25.4848	25.2834	25.3604	-0.105494	0.147197	0.217748	0.167189
P50570	DYN2_HUMAN	Dynamin-2, EC 3.6.5.5	24.805	24.5687	24.5899	24.6545	24.5097	24.3817	24.451	24.4475	0.207067	0.0347118	0.0812925	0.101537
P50579	MAP2_HUMAN	Methionine aminopeptidase 2, MAP 2, MetAP 2, EC 3.4.11.18 (Initiation factor 2-associated 67 kDa glycoprotein, p67, p67eIF2) (Peptidase M)	24.4554	24.1077	24.2948	24.286	24.6961	24.5469	24.3758	24.5396	-0.253632	0.0684408	0.124989	0.393985
P50583	AP4A_HUMAN	Bis(5'-nucleosyl)-tetraphosphatase [asymmetrical], EC 3.6.1.17 (Diadenosine 5',5'''-P1,P4-tetraphosphate asymmetrical hydrolase, Ap4A hydrolase, Ap4Aase, Diadenosine tetraphosphatase) (Nucleoside diphosphate-linked moiety X motif 2, Nudix motif 2)	20.576	22.299	21.8538	21.5763	20.6914	20.6671	20.4792	20.6125	0.963742	0.068938	0.125571	0.255081
P50613	CDK7_HUMAN	Cyclin-dependent kinase 7, EC 2.7.11.22, EC 2.7.11.23 (39 kDa protein kinase, p39 Mo15) (CDK-activating kinase 1) (Cell division protein kinase 7) (Serine/threonine-protein kinase 1) (TFIIH basal transcription factor complex kinase subunit)	23.4337	23.3923	23.3685	23.3982	23.754	23.702	23.3958	23.6173	-0.219066	0.0627263	0.118022	0.217644
P50748	KNTC1_HUMAN	Kinetochore-associated protein 1 (Rough deal homolog, HsROD, Rod, hRod)	21.2664	22.2376	21.9886	21.8309	22.7405	22.5082	22.7389	22.6625	-0.831656	0.0254133	0.0648316	0.387853
P50750	CDK9_HUMAN	Cyclin-dependent kinase 9, EC 2.7.11.22, EC 2.7.11.23 (C-2K) (Cell division cycle 2-like protein kinase 4) (Cell division protein kinase 9) (Serine/threonine-protein kinase PITALRE) (Tat-associated kinase complex catalytic subunit)	23.9304	24.4442	23.7621	24.0456	23.5638	23.3583	23.4521	23.4581	0.587512	0.0256646	0.0652065	0.492266
P50851	LRBA_HUMAN	Lipopolysaccharide-responsive and beige-like anchor protein (Beige-like protein) (CDC4-like protein)	23.5903	23.2956	22.4415	23.1091	22.8053	22.6834	22.4453	22.6446	0.464475	0.133446	0.202698	0.390356
P50895	BCAM_HUMAN	Basal cell adhesion molecule (Auberger B antigen) (B-CAM cell surface glycoprotein) (F8/G253 antigen) (Lutheran antigen) (Lutheran blood group glycoprotein) (CD antigen CD239)	20.576	20.662	20.5661	20.6013	24.1231	24.2242	23.9287	24.092	-3.49067	1.43472e-06	0.000144321	0.189261
P50897	PPT1_HUMAN	Palmitoyl-protein thioesterase 1, PPT-1, EC 3.1.2.22 (Palmitoyl-protein hydrolase 1)	25.0739	24.847	24.6119	24.8443	25.3175	25.1984	24.9027	25.1395	-0.295254	0.089695	0.150941	0.206404
P50914	RL14_HUMAN	60S ribosomal protein L14 (CAG-ISL 7) (Large ribosomal subunit protein eL14)	27.9899	27.9894	27.8745	27.9513	27.794	28.1521	28.504	28.15	-0.198762	0.19725	0.263196	0.128914
P50990	TCPQ_HUMAN	T-complex protein 1 subunit theta, TCP-1-theta (CCT-theta) (Chaperonin containing T-complex polypeptide 1 subunit 8) (Renal carcinoma antigen NY-REN-15)	26.7307	26.6612	26.6369	26.6763	26.7799	26.7098	26.6859	26.7252	-0.0489789	0.143022	0.2133	0.307915
P50991	TCPD_HUMAN	T-complex protein 1 subunit delta, TCP-1-delta (CCT-delta) (Stimulator of TAR RNA-binding)	26.1157	26.2376	26.2604	26.2046	26.2415	26.2799	26.3326	26.2847	-0.0800922	0.0994804	0.162957	0.0730882
P50995	ANX11_HUMAN	Annexin A11 (56 kDa autoantigen) (Annexin XI) (Annexin-11) (Calcyclin-associated annexin 50, CAP-50)	25.7506	25.7246	25.9249	25.8	25.4604	25.8958	25.6842	25.6801	0.119871	0.22089	0.285017	0.187103
P51003	PAPOA_HUMAN	Poly(A) polymerase alpha, PAP-alpha, EC 2.7.7.19 (Polynucleotide adenylyltransferase alpha)	24.2107	24.1003	24.1723	24.1611	23.6699	23.7333	23.6586	23.6873	0.473832	0.000143261	0.00192767	0.122558
P51114	FXR1_HUMAN	RNA-binding protein FXR1 (FMR1 autosomal homolog 1) (hFXR1p)	24.2157	24.15	24.5032	24.2896	24.3375	24.6479	23.7897	24.2584	0.0312737	0.457209	0.472647	0.241007
P51116	FXR2_HUMAN	RNA-binding protein FXR2 (FMR1 autosomal homolog 2)	24.2795	24.2038	24.1572	24.2135	23.3225	23.1609	23.2594	23.2476	0.965925	4.07558e-05	0.000924598	0.0589152
P51148	RAB5C_HUMAN	Ras-related protein Rab-5C, EC 3.6.5.2 (L1880) (RAB5L)	25.6591	25.5158	25.3637	25.5129	25.7927	26.1801	26.318	26.0969	-0.584059	0.0154615	0.0456892	0.0179976
P51149	RAB7A_HUMAN	Ras-related protein Rab-7a, EC 3.6.5.2	26.7855	26.6577	26.4396	26.6276	26.6413	26.6701	26.8416	26.7177	-0.0900311	0.245357	0.307804	0.0585285
P51151	RAB9A_HUMAN	Ras-related protein Rab-9A	23.4614	22.606	22.7868	22.9514	22.7019	22.6617	20.4792	21.9476	1.0038	0.133532	0.202766	0.356909
P51153	RAB13_HUMAN	Ras-related protein Rab-13 (Cell growth-inhibiting gene 4 protein)	25.6087	25.799	25.2044	25.5374	25.998	26.0108	26.3381	26.1157	-0.578288	0.0247847	0.0637599	0.222229
P51159	RB27A_HUMAN	Ras-related protein Rab-27A, Rab-27, EC 3.6.5.2 (GTP-binding protein Ram)	23.4925	23.4549	23.7111	23.5528	24.1123	23.4794	23.9253	23.839	-0.286175	0.116669	0.183433	0.293613
P51398	RT29_HUMAN	28S ribosomal protein S29, mitochondrial, MRP-S29, S29mt (Death-associated protein 3, DAP-3) (Ionizing radiation resistance conferring protein) (Mitochondrial small ribosomal subunit protein mS29)	23.9264	24.1333	23.783	23.9476	24.1366	24.3478	24.1192	24.2012	-0.253634	0.0566428	0.111473	0.104605
P51452	DUS3_HUMAN	Dual specificity protein phosphatase 3, EC 3.1.3.16, EC 3.1.3.48 (Dual specificity protein phosphatase VHR) (Vaccinia H1-related phosphatase, VHR)	23.6506	23.423	23.2819	23.4518	23.692	23.8429	23.6163	23.7171	-0.265241	0.05189	0.106525	0.0167305
P51531	SMCA2_HUMAN	Probable global transcription activator SNF2L2, EC 3.6.4.- (ATP-dependent helicase SMARCA2) (BRG1-associated factor 190B, BAF190B) (Protein brahma homolog, hBRM) (SNF2-alpha) (SWI/SNF-related matrix-associated actin-dependent regulator of chromatin subfamily A member 2)	22.7536	23.2059	20.5661	22.1752	20.6914	22.5242	20.4792	21.2316	0.943594	0.2082	0.273002	0.113505
P51532	SMCA4_HUMAN	Transcription activator BRG1, EC 3.6.4.- (ATP-dependent helicase SMARCA4) (BRG1-associated factor 190A, BAF190A) (Mitotic growth and transcription activator) (Protein BRG-1) (Protein brahma homolog 1) (SNF2-beta) (SWI/SNF-related matrix-associated actin-dependent regulator of chromatin subfamily A member 4)	23.0773	23.0249	22.5199	22.874	24.116	24.3981	24.4431	24.3191	-1.44504	0.00106985	0.00746558	0.0398794
P51553	IDH3G_HUMAN	Isocitrate dehydrogenase [NAD] subunit gamma, mitochondrial (Isocitric dehydrogenase subunit gamma) (NAD(+)-specific ICDH subunit gamma)	24.4884	24.4791	24.519	24.4955	24.7031	24.1728	24.2662	24.3807	0.114834	0.261047	0.321916	0.107088
P51570	GALK1_HUMAN	Galactokinase, EC 2.7.1.6 (Galactose kinase)	23.8764	23.7306	23.8512	23.8194	23.5496	23.8367	23.2205	23.5356	0.283826	0.0985385	0.161953	0.00277322
P51571	SSRD_HUMAN	Translocon-associated protein subunit delta, TRAP-delta (Signal sequence receptor subunit delta, SSR-delta)	26.5054	26.5019	26.301	26.4361	25.8138	25.764	26.1661	25.9147	0.521464	0.0110334	0.0362316	0.08057
P51572	BAP31_HUMAN	B-cell receptor-associated protein 31, BCR-associated protein 31, Bap31 (6C6-AG tumor-associated antigen) (Protein CDM) (p28)	26.5845	26.3052	26.0043	26.298	26.2783	26.1212	26.4012	26.2669	0.031118	0.437663	0.462751	0.387587
P51580	TPMT_HUMAN	Thiopurine S-methyltransferase, EC 2.1.1.67 (Thiopurine methyltransferase)	24.2168	24.2688	24.2109	24.2322	22.2657	21.6913	22.1239	22.0269	2.20522	0.000110938	0.0016877	0.00162307
P51608	MECP2_HUMAN	Methyl-CpG-binding protein 2, MeCp-2 protein, MeCp2	20.576	20.662	23.1876	21.4752	23.0476	23.3023	20.4792	22.2764	-0.801169	0.277258	0.335445	0.091965
P51610	HCFC1_HUMAN	Host cell factor 1, HCF, HCF-1 (C1 factor) (CFF) (VCAF) (VP16 accessory protein) [Cleaved into: HCF N-terminal chain 1; HCF N-terminal chain 2; HCF N-terminal chain 3; HCF N-terminal chain 4; HCF N-terminal chain 5; HCF N-terminal chain 6; HCF C-terminal chain 1; HCF C-terminal chain 2; HCF C-terminal chain 3; HCF C-terminal chain 4; HCF C-terminal chain 5; HCF C-terminal chain 6 ]	24.7735	24.5744	24.8474	24.7318	24.5808	24.5491	24.5588	24.5629	0.168845	0.0544079	0.10937	0.122194
P51617	IRAK1_HUMAN	Interleukin-1 receptor-associated kinase 1, IRAK-1, EC 2.7.11.1	22.2879	20.662	22.4485	21.7995	20.6914	22.1887	22.7415	21.8739	-0.074402	0.466722	0.479865	0.289729
P51648	AL3A2_HUMAN	Aldehyde dehydrogenase family 3 member A2, EC 1.2.1.3, EC 1.2.1.94 (Aldehyde dehydrogenase 10) (Fatty aldehyde dehydrogenase) (Microsomal aldehyde dehydrogenase)	24.2173	23.5979	23.7454	23.8535	24.7472	25.3212	25.304	25.1241	-1.27059	0.00436354	0.0190842	0.0202485
P51649	SSDH_HUMAN	Succinate-semialdehyde dehydrogenase, mitochondrial, EC 1.2.1.24 (Aldehyde dehydrogenase family 5 member A1) (NAD(+)-dependent succinic semialdehyde dehydrogenase)	24.1423	24.4914	24.7053	24.4463	24.0432	23.6671	24.338	24.0161	0.430244	0.0829082	0.142537	0.494141
P51659	DHB4_HUMAN	Peroxisomal multifunctional enzyme type 2, MFE-2 (17-beta-hydroxysteroid dehydrogenase 4, 17-beta-HSD 4) (D-bifunctional protein, DBP) (Multifunctional protein 2, MFP-2) (Short chain dehydrogenase/reductase family 8C member 1) [Cleaved into: (3R)-hydroxyacyl-CoA dehydrogenase, EC 1.1.1.n12; Enoyl-CoA hydratase 2, EC 4.2.1.107, EC 4.2.1.119 (3-alpha,7-alpha,12-alpha-trihydroxy-5-beta-cholest-24-en…	26.0746	26.0867	26.1488	26.1034	25.9027	25.9955	25.9401	25.9461	0.157305	0.00567129	0.0230534	0.00600499
P51665	PSMD7_HUMAN	26S proteasome non-ATPase regulatory subunit 7 (26S proteasome regulatory subunit RPN8) (26S proteasome regulatory subunit S12) (Mov34 protein homolog) (Proteasome subunit p40)	25.9766	26.5297	26.0386	26.1816	25.7429	26.1645	26.1526	26.02	0.161613	0.254522	0.315925	0.394875
P51668	UB2D1_HUMAN	Ubiquitin-conjugating enzyme E2 D1, EC 2.3.2.23 ((E3-independent) E2 ubiquitin-conjugating enzyme D1, EC 2.3.2.24) (E2 ubiquitin-conjugating enzyme D1) (Stimulator of Fe transport, SFT) (UBC4/5 homolog) (UbcH5) (Ubiquitin carrier protein D1) (Ubiquitin-conjugating enzyme E2(17)KB 1) (Ubiquitin-conjugating enzyme E2-17 kDa 1) (Ubiquitin-protein ligase D1)	20.576	24.1579	20.5661	21.7666	20.6914	24.5942	24.2708	23.1854	-1.41881	0.229118	0.293026	0.363035
P51692	STA5B_HUMAN	Signal transducer and activator of transcription 5B	20.576	20.662	22.311	21.183	20.6914	20.6671	20.4792	20.6125	0.570472	0.186219	0.256616	0.495806
P51784	UBP11_HUMAN	Ubiquitin carboxyl-terminal hydrolase 11, EC 3.4.19.12 (Deubiquitinating enzyme 11) (Ubiquitin thioesterase 11) (Ubiquitin-specific-processing protease 11)	24.4297	23.8597	24.3263	24.2052	22.0047	21.8673	22.3089	22.0603	2.14491	0.000302095	0.00327979	0.0421165
P51797	CLCN6_HUMAN	H(+)/Cl(-) exchange transporter 6 (Chloride channel protein 6, ClC-6) (Chloride transport protein 6)	21.5438	21.5876	22.0575	21.7296	20.6914	20.6671	20.4792	20.6125	1.11709	0.00163056	0.0099715	0.0247596
P51808	DYLT3_HUMAN	Dynein light chain Tctex-type 3 (Protein 91/23) (T-complex-associated testis-expressed 1-like)	24.9711	24.0727	24.8693	24.6377	23.5604	23.4632	23.9497	23.6578	0.979896	0.0188903	0.0530847	0.404854
P51809	VAMP7_HUMAN	Vesicle-associated membrane protein 7, VAMP-7 (Synaptobrevin-like protein 1) (Tetanus-insensitive VAMP, Ti-VAMP)	23.1464	24.1063	23.4786	23.5771	23.5141	23.2283	22.8083	23.1836	0.393536	0.160779	0.232398	0.0988995
P51812	KS6A3_HUMAN	Ribosomal protein S6 kinase alpha-3, S6K-alpha-3, EC 2.7.11.1 (90 kDa ribosomal protein S6 kinase 3, p90-RSK 3, p90RSK3) (Insulin-stimulated protein kinase 1, ISPK-1) (MAP kinase-activated protein kinase 1b, MAPK-activated protein kinase 1b, MAPKAP kinase 1b, MAPKAPK-1b) (Ribosomal S6 kinase 2, RSK-2) (pp90RSK2)	24.7264	24.9267	24.5987	24.7506	25.1725	25.3255	25.1795	25.2258	-0.475257	0.00578895	0.0232359	0.488933
P51843	NR0B1_HUMAN	Nuclear receptor subfamily 0 group B member 1 (DSS-AHC critical region on the X chromosome protein 1) (Nuclear receptor DAX-1)	22.5148	22.2985	22.6994	22.5043	23.9429	23.9495	23.8773	23.9232	-1.41895	0.00013765	0.00188991	0.00359173
P51857	AK1D1_HUMAN	Aldo-keto reductase family 1 member D1, EC 1.3.1.3 (3-oxo-5-beta-steroid 4-dehydrogenase) (Delta(4)-3-ketosteroid 5-beta-reductase) (Delta(4)-3-oxosteroid 5-beta-reductase)	28.0322	28.4547	28.1901	28.2257	28.5307	28.7244	29.2318	28.829	-0.603307	0.0338868	0.0800709	0.0632393
P51858	HDGF_HUMAN	Hepatoma-derived growth factor, HDGF (High mobility group protein 1-like 2, HMG-1L2)	25.0632	24.4858	24.9574	24.8355	25.1744	25.2925	25.2995	25.2554	-0.419975	0.0411676	0.0911979	0.189261
P51884	LUM_HUMAN	Lumican (Keratan sulfate proteoglycan lumican, KSPG lumican)	22.9678	20.662	23.3627	22.3308	21.987	22.6714	20.4792	21.7125	0.618331	0.29588	0.350997	0.107066
P51946	CCNH_HUMAN	Cyclin-H (MO15-associated protein) (p34) (p37)	22.8356	23.1031	22.8036	22.9141	23.2362	23.4685	23.0569	23.2539	-0.339799	0.0447713	0.0963879	0.122558
P51948	MAT1_HUMAN	CDK-activating kinase assembly factor MAT1 (CDK7/cyclin-H assembly factor) (Cyclin-G1-interacting protein) (Menage a trois) (RING finger protein 66) (RING finger protein MAT1) (p35) (p36)	20.576	20.662	20.5661	20.6013	24.1539	24.6355	23.7585	24.1826	-3.58129	7.50303e-05	0.00132553	0.189261
P51965	UB2E1_HUMAN	Ubiquitin-conjugating enzyme E2 E1, EC 2.3.2.23 ((E3-independent) E2 ubiquitin-conjugating enzyme E1, EC 2.3.2.24) (E2 ubiquitin-conjugating enzyme E1) (UbcH6) (Ubiquitin carrier protein E1) (Ubiquitin-protein ligase E1)	24.2767	24.6565	24.9296	24.6209	25.5993	24.5288	25.0189	25.049	-0.42812	0.151633	0.222307	0.0319813
P51970	NDUA8_HUMAN	NADH dehydrogenase [ubiquinone] 1 alpha subcomplex subunit 8 (Complex I-19kD, CI-19kD) (Complex I-PGIV, CI-PGIV) (NADH-ubiquinone oxidoreductase 19 kDa subunit)	23.2585	22.7118	23.5815	23.1839	23.5163	24.2631	23.9683	23.9159	-0.731985	0.046782	0.0995651	0.140095
P51991	ROA3_HUMAN	Heterogeneous nuclear ribonucleoprotein A3, hnRNP A3	24.873	25.0015	24.9758	24.9501	24.8371	24.8393	24.8226	24.833	0.117113	0.0208463	0.0569575	0.0565598
P52209	6PGD_HUMAN	6-phosphogluconate dehydrogenase, decarboxylating, EC 1.1.1.44	26.0498	26.2167	26.1157	26.1274	26.577	26.7639	26.7641	26.7017	-0.574253	0.000951292	0.00685514	0.36505
P52272	HNRPM_HUMAN	Heterogeneous nuclear ribonucleoprotein M, hnRNP M	26.335	26.2589	26.4779	26.3573	26.1442	26.3192	26.4119	26.2918	0.0654915	0.276762	0.335175	0.04541
P52292	IMA1_HUMAN	Importin subunit alpha-1 (Karyopherin subunit alpha-2) (RAG cohort protein 1) (SRP1-alpha)	23.0894	23.1667	23.2998	23.1853	25.9251	25.9518	25.5983	25.8251	-2.63981	1.6929e-05	0.000511921	0.000832234
P52294	IMA5_HUMAN	Importin subunit alpha-5 (Karyopherin subunit alpha-1) (Nucleoprotein interactor 1, NPI-1) (RAG cohort protein 2) (SRP1-beta) [Cleaved into: Importin subunit alpha-5, N-terminally processed ]	24.5546	24.3474	24.5302	24.4774	24.6493	24.9069	24.7663	24.7742	-0.29676	0.0200874	0.0554681	0.140603
P52298	NCBP2_HUMAN	Nuclear cap-binding protein subunit 2 (20 kDa nuclear cap-binding protein) (Cell proliferation-inducing gene 55 protein) (NCBP 20 kDa subunit, CBP20) (NCBP-interacting protein 1, NIP1)	20.576	20.662	20.5661	20.6013	25.0932	25.4894	24.9784	25.187	-4.58564	4.17105e-06	0.000218714	0.00202531
P52306	GDS1_HUMAN	Rap1 GTPase-GDP dissociation stimulator 1 (Exchange factor smgGDS) (SMG GDS protein) (SMG P21 stimulatory GDP/GTP exchange protein)	21.8568	20.662	20.5661	21.0283	22.8171	22.0655	22.3346	22.4058	-1.37746	0.0213643	0.0577645	0.116222
P52429	DGKE_HUMAN	Diacylglycerol kinase epsilon, DAG kinase epsilon, EC 2.7.1.107 (Diglyceride kinase epsilon, DGK-epsilon)	20.576	20.662	20.5661	20.6013	20.6914	20.6671	20.4792	20.6125	-0.0111879	0.443313	0.462751	0.0821328
P52565	GDIR1_HUMAN	Rho GDP-dissociation inhibitor 1, Rho GDI 1 (Rho-GDI alpha)	24.4742	24.339	24.7284	24.5139	25.0469	25.1129	24.695	24.9516	-0.43773	0.0322144	0.077456	0.203299
P52594	AGFG1_HUMAN	Arf-GAP domain and FG repeat-containing protein 1 (HIV-1 Rev-binding protein) (Nucleoporin-like protein RIP) (Rev-interacting protein) (Rev/Rex activation domain-binding protein)	24.4711	24.5446	24.7844	24.6	24.8584	25.0195	24.4365	24.7715	-0.171456	0.217556	0.281769	0.35454
P52597	HNRPF_HUMAN	Heterogeneous nuclear ribonucleoprotein F, hnRNP F (Nucleolin-like protein mcs94-1) [Cleaved into: Heterogeneous nuclear ribonucleoprotein F, N-terminally processed ]	26.1757	26.3108	26.6107	26.3657	26.7295	26.676	26.5601	26.6552	-0.289511	0.0518796	0.106525	0.316346
P52630	STAT2_HUMAN	Signal transducer and activator of transcription 2 (p113)	24.0664	24.122	24.1417	24.11	21.4219	21.7808	21.5742	21.5923	2.51771	9.46269e-06	0.000370171	0.00783214
P52701	MSH6_HUMAN	DNA mismatch repair protein Msh6, hMSH6 (G/T mismatch-binding protein, GTBP, GTMBP) (MutS protein homolog 6) (MutS-alpha 160 kDa subunit, p160)	23.5085	23.3181	23.4162	23.4143	24.4759	24.5547	24.3405	24.457	-1.04277	0.000116981	0.00174728	0.00821812
P52732	KIF11_HUMAN	Kinesin-like protein KIF11 (Kinesin-like protein 1) (Kinesin-like spindle protein HKSP) (Kinesin-related motor protein Eg5) (Thyroid receptor-interacting protein 5, TR-interacting protein 5, TRIP-5)	21.902	20.662	20.5661	21.0434	24.0324	24.0069	23.9641	24.0011	-2.95779	0.00117707	0.00795529	0.0711662
P52756	RBM5_HUMAN	RNA-binding protein 5 (Protein G15) (Putative tumor suppressor LUCA15) (RNA-binding motif protein 5) (Renal carcinoma antigen NY-REN-9)	22.8191	23.6989	23.6644	23.3942	20.6914	20.6671	20.4792	20.6125	2.78161	0.000354457	0.00364743	0.369788
P52758	RIDA_HUMAN	2-iminobutanoate/2-iminopropanoate deaminase, EC 3.5.99.10 (14.5 kDa translational inhibitor protein, hp14.5, p14.5) (Heat-responsive protein 12) (Reactive intermediate imine deaminase A homolog) (Translation inhibitor L-PSP ribonuclease) (UK114 antigen homolog)	23.7996	22.7994	23.6947	23.4312	23.3174	23.6853	23.661	23.5545	-0.123313	0.367174	0.410111	0.334098
P52788	SPSY_HUMAN	Spermine synthase, SPMSY, EC 2.5.1.22 (Spermidine aminopropyltransferase)	24.6684	24.2747	24.6741	24.5391	25.2782	25.4194	24.7231	25.1402	-0.60115	0.0370898	0.084991	0.412914
P52789	HXK2_HUMAN	Hexokinase-2, EC 2.7.1.1 (Hexokinase type II, HK II) (Hexokinase-B) (Muscle form hexokinase)	24.9347	25.146	24.9514	25.0107	24.5841	24.704	24.4664	24.5848	0.425886	0.00577579	0.023202	0.108276
P52815	RM12_HUMAN	39S ribosomal protein L12, mitochondrial, L12mt, MRP-L12 (5c5-2) (Mitochondrial large ribosomal subunit protein bL12m)	24.59	23.9433	24.5582	24.3638	23.8174	23.7628	23.6952	23.7584	0.605387	0.0235193	0.0615648	0.495961
P52888	THOP1_HUMAN	Thimet oligopeptidase, EC 3.4.24.15 (Endopeptidase 24.15) (MP78)	25.0229	25.0579	25.2551	25.112	25.2642	25.3158	25.3546	25.3115	-0.199566	0.0301342	0.0736398	0.11152
P52895	AK1C2_HUMAN	Aldo-keto reductase family 1 member C2, EC 1.-.-.-, EC 1.1.1.112, EC 1.1.1.209, EC 1.1.1.53, EC 1.1.1.62, EC 1.3.1.20 (3-alpha-HSD3) (Chlordecone reductase homolog HAKRD) (Dihydrodiol dehydrogenase 2, DD-2, DD2) (Dihydrodiol dehydrogenase/bile acid-binding protein, DD/BABP) (Type III 3-alpha-hydroxysteroid dehydrogenase, EC 1.1.1.357)	26.0925	25.8064	25.8953	25.9314	27.5129	27.7356	27.6969	27.6485	-1.71707	4.727e-05	0.000991463	0.0265393
P52907	CAZA1_HUMAN	F-actin-capping protein subunit alpha-1 (CapZ alpha-1)	25.0262	24.8608	24.9064	24.9311	24.9689	24.9143	24.688	24.8571	0.0740668	0.24826	0.310498	0.00340764
P52926	HMGA2_HUMAN	High mobility group protein HMGI-C (High mobility group AT-hook protein 2)	25.1598	25.1487	25.2683	25.1923	25.578	26.4718	25.7706	25.9402	-0.747904	0.0263022	0.0663817	0.111601
P52943	CRIP2_HUMAN	Cysteine-rich protein 2, CRP-2 (Protein ESP1)	20.576	20.662	20.5661	20.6013	23.9287	23.4587	20.4792	22.6222	-2.02083	0.0673938	0.123903	0.355351
P52948	NUP98_HUMAN	Nuclear pore complex protein Nup98-Nup96, EC 3.4.21.- [Cleaved into: Nuclear pore complex protein Nup98 (98 kDa nucleoporin) (Nucleoporin Nup98, Nup98); Nuclear pore complex protein Nup96 (96 kDa nucleoporin) (Nucleoporin Nup96, Nup96) ]	23.99	24.1459	24.1416	24.0925	23.7588	23.9758	23.7916	23.8421	0.250388	0.0209288	0.0570881	0.404854
P53004	BIEA_HUMAN	Biliverdin reductase A, BVR A, EC 1.3.1.24 (Biliverdin-IX alpha-reductase)	25.0432	24.8324	25.0655	24.9804	25.6322	25.4393	25.4862	25.5192	-0.538867	0.00231883	0.012464	0.087921
P53007	TXTP_HUMAN	Tricarboxylate transport protein, mitochondrial (Citrate transport protein, CTP) (Solute carrier family 25 member 1) (Tricarboxylate carrier protein)	24.9399	24.0695	24.3084	24.4393	24.6776	24.9238	25.2128	24.9381	-0.4988	0.0870864	0.147407	0.369094
P53041	PPP5_HUMAN	Serine/threonine-protein phosphatase 5, PP5, EC 3.1.3.16 (Protein phosphatase T, PP-T, PPT)	24.9464	24.8397	24.6314	24.8058	25.0129	24.8783	24.9377	24.943	-0.137166	0.121745	0.18918	0.385716
P53350	PLK1_HUMAN	Serine/threonine-protein kinase PLK1, EC 2.7.11.21 (Polo-like kinase 1, PLK-1) (Serine/threonine-protein kinase 13, STPK13)	20.576	20.662	20.5661	20.6013	23.7007	23.4686	23.3196	23.4963	-2.89494	7.39307e-06	0.000311199	0.00217144
P53365	ARFP2_HUMAN	Arfaptin-2 (ADP-ribosylation factor-interacting protein 2) (Partner of RAC1, POR1)	23.8202	23.1039	23.8508	23.5916	20.6914	20.6671	20.4792	20.6125	2.9791	0.000149039	0.00196947	0.495961
P53367	ARFP1_HUMAN	Arfaptin-1 (ADP-ribosylation factor-interacting protein 1)	24.2536	23.5591	23.8257	23.8795	23.5644	23.3464	22.8928	23.2679	0.611601	0.0483549	0.101768	0.394069
P53396	ACLY_HUMAN	ATP-citrate synthase, EC 2.3.3.8 (ATP-citrate (pro-S-)-lyase, ACL) (Citrate cleavage enzyme)	24.6975	24.8011	24.7707	24.7564	25.1531	25.3831	25.2201	25.2521	-0.495672	0.00135306	0.00876376	0.0392196
P53582	MAP11_HUMAN	Methionine aminopeptidase 1, MAP 1, MetAP 1, EC 3.4.11.18 (Peptidase M 1)	24.1588	24.4354	24.4033	24.3325	24.5821	24.7953	24.407	24.5948	-0.262247	0.0695195	0.12621	0.206863
P53597	SUCA_HUMAN	Succinate--CoA ligase [ADP/GDP-forming] subunit alpha, mitochondrial, EC 6.2.1.4, EC 6.2.1.5 (Succinyl-CoA synthetase subunit alpha, SCS-alpha)	25.7668	26.16	25.8127	25.9132	25.4184	25.5685	25.2838	25.4236	0.489576	0.0151412	0.0449874	0.189261
P53602	MVD1_HUMAN	Diphosphomevalonate decarboxylase, EC 4.1.1.33 (Mevalonate (diphospho)decarboxylase, MDDase) (Mevalonate pyrophosphate decarboxylase)	24.1583	23.5025	24.1731	23.9446	22.9301	23.1684	22.829	22.9758	0.968774	0.00814602	0.02918	0.103182
P53609	PGTB1_HUMAN	Geranylgeranyl transferase type-1 subunit beta, EC 2.5.1.59 (Geranylgeranyl transferase type I subunit beta, GGTase-I-beta) (Type I protein geranyl-geranyltransferase subunit beta)	22.6193	24.3809	24.3829	23.7944	23.2556	23.458	23.7032	23.4722	0.322148	0.310355	0.363964	0.388774
P53611	PGTB2_HUMAN	Geranylgeranyl transferase type-2 subunit beta, EC 2.5.1.60 (Geranylgeranyl transferase type II subunit beta, GGTase-II-beta) (Rab geranyl-geranyltransferase subunit beta, Rab GG transferase beta, Rab GGTase beta) (Rab geranylgeranyltransferase subunit beta) (Type II protein geranyl-geranyltransferase subunit beta)	20.576	20.662	22.8875	21.3752	22.6528	22.6087	22.893	22.7182	-1.34303	0.0763267	0.134256	0.389239
P53618	COPB_HUMAN	Coatomer subunit beta (Beta-coat protein, Beta-COP)	24.9757	24.9108	24.9661	24.9509	24.6562	24.5568	24.5881	24.6004	0.350469	0.000299875	0.0032667	0.152373
P53621	COPA_HUMAN	Coatomer subunit alpha (Alpha-coat protein, Alpha-COP) (HEP-COP, HEPCOP) [Cleaved into: Xenin (Xenopsin-related peptide); Proxenin ]	25.7896	25.6956	25.6845	25.7232	25.7469	25.7408	25.7085	25.7321	-0.00881518	0.407815	0.442368	0.00735228
P53634	CATC_HUMAN	Dipeptidyl peptidase 1, EC 3.4.14.1 (Cathepsin C) (Cathepsin J) (Dipeptidyl peptidase I, DPP-I, DPPI) (Dipeptidyl transferase) [Cleaved into: Dipeptidyl peptidase 1 exclusion domain chain (Dipeptidyl peptidase I exclusion domain chain); Dipeptidyl peptidase 1 heavy chain (Dipeptidyl peptidase I heavy chain); Dipeptidyl peptidase 1 light chain (Dipeptidyl peptidase I light chain) ]	23.6343	23.2742	23.4933	23.4673	24.4119	23.7135	22.9409	23.6888	-0.221505	0.319652	0.371683	0.488933
P53667	LIMK1_HUMAN	LIM domain kinase 1, LIMK-1, EC 2.7.11.1	20.576	20.662	20.5661	20.6013	22.2182	22.4661	22.7366	22.4736	-1.87227	0.00012724	0.00181489	0.189261
P53675	CLH2_HUMAN	Clathrin heavy chain 2 (Clathrin heavy chain on chromosome 22, CLH-22)	24.9727	25.48	25.0918	25.1815	24.936	24.8505	24.8114	24.866	0.315496	0.0578634	0.112553	0.400219
P53677	AP3M2_HUMAN	AP-3 complex subunit mu-2 (Adaptor-related protein complex 3 subunit mu-2) (Clathrin assembly protein assembly protein complex 3 mu-2 medium chain) (Clathrin coat assembly protein AP47 homolog 2) (Clathrin coat-associated protein AP47 homolog 2) (Golgi adaptor AP-1 47 kDa protein homolog 2) (HA1 47 kDa subunit homolog 2) (Mu3B-adaptin) (P47B)	21.8761	21.9081	20.5661	21.4501	21.9238	21.3892	20.4792	21.264	0.186029	0.387973	0.426953	0.337913
P53680	AP2S1_HUMAN	AP-2 complex subunit sigma (Adaptor protein complex AP-2 subunit sigma) (Adaptor-related protein complex 2 subunit sigma) (Clathrin assembly protein 2 sigma small chain) (Clathrin coat assembly protein AP17) (Clathrin coat-associated protein AP17) (HA2 17 kDa subunit) (Plasma membrane adaptor AP-2 17 kDa protein) (Sigma2-adaptin)	25.5322	25.3813	25.2497	25.3877	25.9413	26.2327	25.8944	26.0228	-0.635034	0.00447887	0.0193652	0.189261
P53701	CCHL_HUMAN	Holocytochrome c-type synthase, EC 4.4.1.17 (Cytochrome c-type heme lyase)	24.0611	23.6599	23.4493	23.7234	24.0148	24.2665	23.9648	24.082	-0.35863	0.0754754	0.133481	0.482561
P53794	SC5A3_HUMAN	Sodium/myo-inositol cotransporter, Na(+)/myo-inositol cotransporter (Sodium/myo-inositol transporter 1, SMIT1) (Solute carrier family 5 member 3)	20.576	20.662	20.5661	20.6013	21.5269	22.6222	22.5924	22.2472	-1.64585	0.00519848	0.0216779	0.189261
[truncated: 3,344 more rows]
